# Supplementary material for: Factors associated with HIV serodiscordance among couples in Mozambique: Comparison of the 2009 INSIDA and 2015 IMASIDA surveys
Source: PLoS One. 2020 Jun 16;15(6):e0234723. doi: 10.1371/journal.pone.0234723 (PMC7297311; doi:10.1371/journal.pone.0234723)
Supplement: S1 Data — (XLSX) [file pone.0234723.s002.xlsx]

## Sheet: Plan1
EA	province	NUMB_OTH_WIVES_W	TOT_LIFETIME_NUMB_PART_W	HIV_W1	prev2	NUMB_OTH_WIVES_M	TOT_LIFETIME_NUMB_PART_M	HIV_W1	Sample weight	N_union	prev_d2	prev_d3	po	mid	N_union_dW2	N_union_dM2	STID_dW1	STID_dM1	Condom_dW1	Condom_dM1	GENIT_DISCH_DW1	GENIT_DISCH_DM1	GENIT_DW1	GENIT_DM1	EDU_DW1	EDU_DW2	EDU_DW3	EDU_DW4	EDU_DM1	EDU_DM2	EDU_DM3	EDU_DM4	weight	IND_SURV	HIVM	HIVW
1	2	1	3	0	2	0	98	0	626317	2	1	0	1	0	1	0	0	1	0	0	0	0	0	0	0	0	0	0	1	0	0	0	1	0	0	0
1	2	0	3	0	2	0	6	0	626317	2	1	0	1	0	0	1	0	0	0	0	0	0	0	0	0	0	0	0	1	0	0	0	1	0	0	0
1	2	0	3	0	2	0	98	1	626317	2	1	0	0	1	1	0	0	0	0	0	0	0	0	0	1	0	0	0	1	0	0	0	1	0	1	0
1	2	0	3	0	2	0	4	0	626317	2	1	0	1	0	0	1	0	0	0	0	0	0	0	0	1	0	0	0	1	0	0	0	1	0	0	0
1	2	0	6	0	2	0	5	1	626317	2	1	0	1	0	1	1	0	0	0	0	0	0	0	0	0	0	0	0	0	0	0	0	1	0	1	0
1	2	0	4	0	2	0	4	0	626317	2	1	0	1	0	1	0	0	0	0	0	0	0	0	0	0	0	0	0	0	0	0	0	1	0	0	0
1	2	0	3	0	2	0	6	0	626317	2	1	0	1	0	1	1	0	0	0	0	0	0	0	0	0	0	0	0	1	0	0	0	1	0	0	0
1	2	1	3	0	2	1	5	0	626317	2	1	0	0	1	0	1	0	0	0	0	0	0	0	0	1	0	0	0	1	0	0	0	1	0	0	0
1	2	0	5	0	2	0	7	0	626317	2	1	0	0	1	1	1	0	0	0	0	0	0	0	0	0	0	0	0	1	0	0	0	1	0	0	0
1	2	0	4	0	2	0	98	0	626317	2	1	0	0	1	1	0	0	0	0	0	0	0	0	0	1	0	0	0	1	0	0	0	1	0	0	0
1	2	0	4	0	2	0	5	0	626317	2	1	0	1	0	1	0	1	0	0	0	0	0	0	0	1	0	0	0	0	0	0	0	1	0	0	0
1	2	0	2	0	2	0	98	0	626317	1	1	0	1	0	0	0	0	0	0	0	0	0	0	0	1	0	0	0	1	0	0	0	1	0	0	0
1	2	0	1	0	2	1	2	0	1735684	1	1	0	0	0	0	0	0	0	0	.	0	0	0	0	1	0	0	0	1	0	0	0	2	1	0	0
1	2	1	2	0	2	1	10	0	1735684	2	1	0	0	1	1	1	0	0	.	0	0	0	0	0	0	0	0	0	0	0	0	0	2	1	0	0
1	2	0	4	1	2	1	7	1	1735684	2	1	0	1	0	1	1	0	1	0	0	0	1	0	0	1	0	0	0	1	0	0	0	2	1	1	1
1	2	0	6	0	2	1	3	0	1735684	2	1	0	0	1	1	1	0	0	0	0	0	0	0	0	1	0	0	0	1	0	0	0	2	1	0	0
1	2	0	1	0	2	1	25	0	1735684	1	1	0	1	0	0	0	0	0	0	0	0	0	0	0	1	0	0	0	1	0	0	0	2	1	0	0
1	2	0	6	0	2	1	11	0	1735684	2	1	0	1	0	1	1	0	0	0	0	0	0	0	0	1	0	0	0	1	0	0	0	2	1	0	0
1	2	0	4	0	2	1	8	0	1735684	2	1	0	1	0	1	1	0	0	0	0	0	0	0	0	1	0	0	0	0	1	0	0	2	1	0	0
1	2	0	6	0	2	1	4	0	1735684	2	1	0	1	0	1	1	0	0	0	.	0	0	0	0	1	0	0	0	1	0	0	0	2	1	0	0
1	2	0	1	0	2	1	8	0	1735684	2	1	0	1	0	0	1	0	0	0	0	0	0	0	0	1	0	0	0	0	1	0	0	2	1	0	0
1	2	0	3	0	2	1	5	0	1735684	2	1	0	1	0	1	1	0	0	0	0	0	0	0	0	0	0	0	0	1	0	0	0	2	1	0	0
1	2	0	3	0	2	1	30	0	1735684	2	1	0	1	0	1	1	0	0	0	0	0	0	0	0	1	0	0	0	1	0	0	0	2	1	0	0
2	1	0	1	0	1	0	1	0	452623	1	0	0	0	1	0	0	0	0	0	0	0	0	0	0	0	0	0	0	0	0	0	0	0	0	0	0
2	1	0	1	0	1	0	2	0	452623	1	0	0	0	1	0	0	0	1	0	0	0	0	0	0	1	0	0	0	1	0	0	0	0	0	0	0
2	1	0	1	0	1	0	2	0	452623	1	0	0	0	1	0	0	0	0	0	0	0	0	0	0	1	0	0	0	1	0	0	0	0	0	0	0
2	1	0	2	0	1	0	2	0	452623	2	0	0	0	1	1	0	0	0	0	0	0	0	0	0	1	0	0	0	1	0	0	0	0	0	0	0
2	1	0	1	0	1	0	4	0	452623	2	0	0	0	1	0	1	0	0	0	0	0	0	0	0	1	0	0	0	1	0	0	0	0	0	0	0
2	1	0	2	0	1	0	3	0	452623	1	0	0	0	1	0	0	0	0	0	0	0	0	0	0	0	0	0	0	0	0	0	0	0	0	0	0
2	1	1	1	0	1	1	5	0	452623	2	0	0	0	1	0	1	0	0	0	0	0	0	0	0	1	0	0	0	1	0	0	0	0	0	0	0
2	1	0	1	0	1	0	2	0	452623	1	0	0	0	0	0	0	0	0	0	0	0	0	0	0	0	0	0	0	1	0	0	0	0	0	0	0
2	1	0	1	0	1	0	2	0	452623	1	0	0	0	1	0	0	0	0	0	0	0	0	0	0	0	0	0	0	0	0	0	0	0	0	0	0
2	1	0	2	0	1	1	2	0	445907	2	0	0	0	1	0	1	0	0	0	0	0	0	0	0	0	0	0	0	1	0	0	0	0	1	0	0
2	1	1	3	0	1	1	3	0	445907	1	0	0	0	0	0	0	0	0	0	0	0	0	0	0	0	1	0	0	0	1	0	0	0	1	0	0
2	1	0	1	0	1	1	3	0	445907	1	0	0	0	1	0	0	0	0	0	0	0	0	0	0	0	0	0	0	1	0	0	0	0	1	0	0
2	1	1	4	1	1	2	5	0	445907	2	0	0	1	0	1	1	0	0	0	1	0	0	0	0	1	0	0	0	0	1	0	0	0	1	0	1
2	1	0	1	0	1	1	3	0	445907	1	0	0	1	0	0	0	0	0	0	0	0	0	0	0	0	1	0	0	0	1	0	0	0	1	0	0
2	1	98	2	1	1	1	2	0	445907	2	0	0	1	0	1	0	0	0	0	0	0	0	0	0	0	0	0	0	1	0	0	0	0	1	0	1
2	1	0	1	0	1	1	2	0	445907	1	0	0	0	0	0	0	1	0	0	1	0	0	0	0	0	1	0	0	0	1	0	0	0	1	0	0
2	1	0	3	0	1	1	3	0	445907	.	0	0	0	1	0	.	0	0	0	0	0	0	0	0	1	0	0	0	1	0	0	0	0	1	0	0
3	4	0	3	0	2	0	2	1	1028298	2	1	0	0	1	1	1	1	0	0	0	0	0	0	0	1	0	0	0	1	0	0	0	1	0	1	0
3	4	0	1	1	2	0	2	0	1028298	1	1	0	0	0	0	0	0	0	0	0	0	0	0	0	0	1	0	0	0	1	0	0	1	0	0	1
3	4	0	1	0	2	0	1	0	1028298	1	1	0	0	1	0	0	0	0	0	0	0	0	0	0	1	0	0	0	1	0	0	0	1	0	0	0
3	4	0	2	0	2	0	2	1	1028298	2	1	0	1	0	1	1	0	0	0	0	0	0	0	0	1	0	0	0	1	0	0	0	1	0	1	0
3	6	0	1	0	3	.	4	0	1048972	1	0	1	0	0	0	0	0	0	0	1	0	0	0	0	0	1	0	0	0	1	0	0	1	1	0	0
3	6	0	1	0	3	1	3	0	1048972	1	0	1	0	0	0	0	0	0	0	0	0	0	0	0	0	1	0	0	0	1	0	0	1	1	0	0
3	6	0	1	1	3	1	10	1	1048972	2	0	1	0	0	0	1	0	0	0	0	0	0	0	0	1	0	0	0	0	1	0	0	1	1	1	1
4	5	0	1	0	2	0	3	0	949694	2	1	0	1	0	0	1	0	0	0	0	0	0	0	0	0	0	0	0	0	1	0	0	1	0	0	0
4	5	1	2	0	2	1	3	1	949694	2	1	0	1	0	1	1	0	0	0	0	0	0	0	0	1	0	0	0	1	0	0	0	1	0	1	0
4	5	0	1	0	2	0	8	0	949694	2	1	0	1	0	0	1	0	0	1	0	0	0	0	0	0	0	0	0	1	0	0	0	1	0	0	0
4	5	1	1	0	2	1	10	0	949694	2	1	0	0	1	0	1	0	0	0	0	0	0	0	0	0	0	0	0	1	0	0	0	1	0	0	0
4	5	3	2	0	2	3	7	0	949694	2	1	0	0	1	1	1	0	0	0	0	0	0	0	0	0	0	0	0	1	0	0	0	1	0	0	0
4	5	0	1	0	2	0	2	0	949694	2	1	0	1	0	0	1	0	0	0	0	0	0	0	0	0	0	0	0	1	0	0	0	1	0	0	0
4	5	0	1	0	2	0	3	0	949694	1	1	0	1	0	0	0	0	0	0	0	0	0	0	0	0	0	0	0	1	0	0	0	1	0	0	0
4	4	0	2	0	2	1	1	1	1144346	2	1	0	1	0	1	0	0	0	0	0	0	0	0	0	1	0	0	0	1	0	0	0	1	1	1	0
4	4	0	1	0	2	2	2	0	1144346	2	1	0	1	0	0	1	0	0	0	0	1	0	0	0	1	0	0	0	1	0	0	0	1	1	0	0
4	4	0	3	0	2	1	7	0	1144346	2	1	0	1	0	1	1	0	0	0	0	0	0	0	0	1	0	0	0	1	0	0	0	1	1	0	0
4	4	0	1	0	2	1	2	0	1144346	1	1	0	1	0	0	0	0	0	0	0	0	0	0	0	1	0	0	0	1	0	0	0	1	1	0	0
4	4	0	1	0	2	1	1	0	1144346	1	1	0	1	0	0	0	0	0	0	0	0	0	0	0	1	0	0	0	0	0	0	0	1	1	0	0
4	4	0	1	0	2	1	2	0	1144346	1	1	0	1	0	0	0	0	0	0	0	0	0	0	0	1	0	0	0	1	0	0	0	1	1	0	0
4	4	0	3	0	2	1	1	0	1144346	2	1	0	0	1	1	0	0	0	0	0	0	0	0	0	1	0	0	0	1	0	0	0	1	1	0	0
5	9	0	1	0	3	0	98	0	1635261	1	0	1	0	0	0	0	0	0	0	0	0	0	0	0	0	0	0	0	1	0	0	0	2	0	0	0
5	9	1	2	1	3	1	10	1	1635261	2	0	1	0	0	0	1	1	0	0	0	0	0	0	0	1	0	0	0	1	0	0	0	2	0	1	1
5	9	1	1	1	3	1	10	1	1635261	2	0	1	0	0	0	1	0	0	0	0	0	0	0	0	0	0	0	0	1	0	0	0	1	0	1	1
5	9	0	2	0	3	0	2	0	1635261	1	0	1	0	0	0	0	0	0	0	0	0	0	0	0	1	0	0	0	1	0	0	0	2	0	0	0
5	9	0	1	0	3	0	8	1	1635261	1	0	1	0	0	0	0	0	0	0	0	0	0	0	0	1	0	0	0	1	0	0	0	2	0	1	0
5	9	0	1	0	3	1	4	0	816013	1	0	1	0	0	0	0	0	0	0	0	0	0	0	0	1	0	0	0	0	1	0	0	1	1	0	0
5	9	0	1	0	3	1	5	0	816013	1	0	1	0	0	0	0	0	0	0	0	0	0	0	0	0	1	0	0	0	1	0	0	1	1	0	0
6	6	0	2	0	3	0	3	0	680714	2	0	1	0	0	0	1	0	0	0	0	0	0	0	0	0	1	0	0	0	1	0	0	1	0	0	0
6	6	0	2	1	3	0	4	0	680714	2	0	1	0	0	0	1	0	0	1	0	0	0	0	0	0	1	0	0	1	0	0	0	1	0	0	1
6	6	0	1	0	3	0	1	0	680714	1	0	1	0	0	0	0	0	0	0	0	0	0	0	0	0	1	0	0	0	1	0	0	1	0	0	0
6	6	0	1	1	3	0	2	1	680714	1	0	1	0	0	0	0	1	0	0	0	0	0	0	0	0	1	0	0	0	1	0	0	1	0	1	1
6	5	0	1	0	2	1	1	0	1235356	1	1	0	1	0	0	0	0	0	0	0	0	0	0	0	1	0	0	0	1	0	0	0	1	1	0	0
6	5	0	1	0	2	1	3	0	1235356	2	1	0	0	1	0	1	0	0	0	0	0	0	0	0	0	0	0	0	1	0	0	0	1	1	0	0
6	5	0	1	0	2	1	4	0	1235356	1	1	0	1	0	0	0	0	0	0	0	0	0	0	0	1	0	0	0	1	0	0	0	1	1	0	0
6	5	0	1	0	2	1	3	0	1235356	1	1	0	0	1	0	0	0	0	0	0	0	0	0	0	1	0	0	0	1	0	0	0	1	1	0	0
6	5	0	1	0	2	1	3	0	1235356	1	1	0	0	1	0	0	0	0	0	0	0	0	0	0	1	0	0	0	1	0	0	0	1	1	0	0
6	5	0	1	0	2	1	3	0	1235356	1	1	0	0	1	0	0	0	0	0	0	0	0	0	0	1	0	0	0	1	0	0	0	1	1	0	0
6	5	0	1	0	2	1	3	0	1235356	1	1	0	1	0	0	0	0	0	0	0	0	0	0	0	1	0	0	0	1	0	0	0	1	1	0	0
7	8	0	2	1	2	0	98	1	131461	2	1	0	0	0	1	1	0	0	0	1	0	0	0	0	0	0	0	0	1	0	0	0	0	0	1	1
7	8	0	1	0	2	0	98	0	131461	2	1	0	0	0	0	1	0	0	0	0	0	0	0	0	0	1	0	0	0	1	0	0	0	0	0	0
7	8	0	1	0	2	0	98	0	131461	2	1	0	0	0	0	1	0	0	0	0	0	0	0	0	0	1	0	0	1	0	0	0	0	0	0	0
7	8	0	6	0	2	0	5	0	131461	2	1	0	0	0	1	1	0	0	0	0	0	0	0	0	1	0	0	0	1	0	0	0	0	0	0	0
7	8	0	4	1	2	0	8	1	131461	2	1	0	0	1	1	1	0	0	0	0	0	0	0	0	1	0	0	0	1	0	0	0	0	0	1	1
7	6	0	1	0	3	1	2	0	1036703	2	0	1	0	0	0	1	0	0	.	0	0	0	0	0	0	0	0	0	1	0	0	0	1	1	0	0
7	6	0	1	0	3	2	3	0	1036703	2	0	1	0	0	0	1	0	0	0	0	0	0	0	0	1	0	0	0	0	1	0	0	1	1	0	0
7	6	0	1	0	3	1	2	0	1036703	1	0	1	0	0	0	0	0	0	0	0	0	0	0	0	0	1	0	0	0	1	0	0	1	1	0	0
7	6	0	1	0	3	1	2	0	1036703	1	0	1	0	0	0	0	0	0	0	1	0	0	0	0	0	1	0	0	0	1	0	0	1	1	0	0
7	6	0	2	0	3	1	4	0	1036703	1	0	1	0	0	0	0	0	0	1	1	0	0	0	0	0	1	0	0	0	0	1	0	1	1	0	0
8	1	0	1	0	1	1	98	0	308632	2	0	0	0	0	0	1	0	0	0	0	0	0	0	0	1	0	0	0	1	0	0	0	0	0	0	0
8	1	0	1	0	1	0	8	0	308632	1	0	0	0	0	0	0	0	0	0	0	0	0	0	0	0	1	0	0	1	0	0	0	0	0	0	0
8	1	0	4	0	1	1	98	0	308632	2	0	0	0	1	1	1	1	0	0	0	0	0	0	0	0	0	0	0	0	0	0	0	0	0	0	0
8	1	0	1	0	1	1	4	0	308632	2	0	0	0	1	0	1	0	0	0	0	0	0	0	0	0	0	0	0	0	0	0	0	0	0	0	0
8	1	0	3	1	1	2	2	1	496549	2	0	0	0	0	1	1	0	0	1	.	0	0	0	0	0	1	0	0	0	1	0	0	0	1	1	1
8	1	0	2	0	1	1	4	0	496549	1	0	0	0	0	0	0	0	0	0	0	0	0	0	0	0	1	0	0	0	1	0	0	0	1	0	0
9	1	0	4	0	1	0	10	0	546070	1	0	0	1	0	0	0	1	0	0	0	0	0	0	0	0	0	0	0	1	0	0	0	1	0	0	0
9	1	0	1	0	1	0	1	0	546070	1	0	0	0	1	0	0	0	0	0	0	0	0	0	0	0	0	0	0	0	0	0	0	1	0	0	0
9	1	0	2	0	1	0	7	0	546070	1	0	0	0	1	0	0	0	0	0	0	0	0	0	0	0	0	0	0	0	0	0	0	1	0	0	0
9	1	0	1	0	1	1	17	0	546070	2	0	0	1	0	0	1	0	0	0	0	0	0	0	0	0	0	0	0	0	0	0	0	1	0	0	0
9	2	0	3	1	2	1	18	1	1734916	2	1	0	1	0	1	1	0	1	0	0	0	1	0	0	1	0	0	0	1	0	0	0	2	1	1	1
9	2	0	2	0	2	1	28	0	1734916	1	1	0	0	1	0	0	0	0	.	0	0	0	0	0	1	0	0	0	1	0	0	0	2	1	0	0
9	2	0	1	0	2	1	30	0	1734916	1	1	0	0	0	0	0	0	0	0	0	0	0	0	0	1	0	0	0	1	0	0	0	2	1	0	0
9	2	0	3	0	2	1	8	1	1734916	2	1	0	1	0	1	1	0	0	0	0	0	0	0	0	1	0	0	0	1	0	0	0	2	1	1	0
10	10	0	5	0	3	0	98	1	297328	2	0	1	0	0	0	1	0	0	0	1	0	0	0	0	1	0	0	0	1	0	0	0	0	0	1	0
10	10	0	1	0	3	0	10	0	297328	2	0	1	0	0	0	1	1	0	0	0	0	0	0	0	1	0	0	0	1	0	0	0	0	0	0	0
10	10	0	1	0	3	99	2	0	297328	1	0	1	0	0	0	0	0	0	0	0	0	0	0	0	1	0	0	0	1	0	0	0	0	0	0	0
10	10	0	1	0	3	0	98	0	297328	1	0	1	0	0	0	0	0	0	0	0	0	0	0	0	1	0	0	0	1	0	0	0	0	0	0	0
10	10	0	3	0	3	0	10	1	297328	2	0	1	0	0	0	1	0	0	0	1	0	0	0	0	0	1	0	0	0	1	0	0	0	0	1	0
10	10	0	2	0	3	0	4	0	297328	2	0	1	0	0	1	0	0	0	0	0	0	0	0	0	0	0	0	0	1	0	0	0	0	0	0	0
10	11	0	5	0	3	1	2	0	1019711	2	0	1	0	0	0	1	0	0	0	0	0	0	0	0	0	0	1	0	0	0	1	0	1	1	0	0
10	11	0	2	1	3	1	6	1	1019711	1	0	1	0	0	0	0	0	0	.	.	0	0	0	0	0	1	0	0	0	1	0	0	1	1	1	1
10	11	0	2	1	3	1	7	0	1019711	1	0	1	0	0	0	0	0	0	.	.	0	0	0	0	0	0	0	0	0	0	0	0	1	1	0	1
10	11	0	2	1	3	1	10	0	1019711	2	0	1	0	0	1	0	0	0	.	0	0	0	0	0	1	0	0	0	1	0	0	0	1	1	0	1
10	11	0	1	0	3	1	4	0	1019711	1	0	1	0	0	0	0	0	0	0	0	0	0	0	0	1	0	0	0	0	1	0	0	1	1	0	0
10	11	0	2	0	3	1	4	0	1019711	2	0	1	0	0	0	1	0	0	1	1	0	0	0	0	0	1	0	0	0	1	0	0	1	1	0	0
11	4	0	1	0	2	0	1	0	425303	1	1	0	0	0	0	0	0	0	0	0	0	0	0	0	1	0	0	0	1	0	0	0	0	0	0	0
11	4	0	1	0	2	0	1	0	425303	1	1	0	1	0	0	0	0	0	0	0	0	0	0	0	1	0	0	0	1	0	0	0	0	0	0	0
11	4	0	1	0	2	0	2	0	425303	1	1	0	0	1	0	0	0	0	0	0	0	0	0	0	1	0	0	0	0	1	0	0	0	0	0	0
11	4	0	2	0	2	0	1	0	425303	2	1	0	1	0	1	0	0	0	0	0	0	0	0	0	1	0	0	0	1	0	0	0	0	0	0	0
11	4	0	1	0	2	0	1	0	425303	1	1	0	1	0	0	0	0	0	0	0	0	0	0	0	1	0	0	0	1	0	0	0	0	0	0	0
11	4	0	1	0	2	0	4	0	425303	1	1	0	1	0	0	0	0	0	0	0	0	0	0	0	1	0	0	0	1	0	0	0	0	0	0	0
11	4	0	1	0	2	0	1	0	425303	1	1	0	0	0	0	0	0	0	0	0	0	0	0	0	1	0	0	0	1	0	0	0	0	0	0	0
11	4	0	2	0	2	0	2	0	425303	2	1	0	0	0	0	1	0	1	0	0	0	0	0	0	1	0	0	0	1	0	0	0	0	0	0	0
11	4	0	1	0	2	0	26	0	425303	1	1	0	0	1	0	0	0	0	0	0	0	0	0	0	1	0	0	0	1	0	0	0	0	0	0	0
11	1	0	1	1	1	1	3	1	576690	1	0	0	0	0	0	0	0	0	0	1	0	0	0	0	0	0	1	0	0	1	0	0	0	1	1	1
11	1	0	2	1	1	1	4	1	576690	2	0	0	0	0	0	1	0	0	0	0	0	0	0	0	1	0	0	0	0	1	0	0	0	1	1	1
11	1	0	2	0	1	1	8	0	576690	2	0	0	0	0	1	1	0	0	0	0	0	0	0	0	0	1	0	0	0	1	0	0	0	1	0	0
12	11	0	2	0	3	0	98	0	400261	2	0	1	0	0	0	1	0	0	0	0	0	0	0	0	0	0	1	0	0	1	0	0	0	0	0	0
12	11	99	2	1	3	0	6	0	400261	2	0	1	0	0	1	1	0	0	0	0	0	0	0	0	0	1	0	0	0	1	0	0	0	0	0	1
12	11	0	1	0	3	0	98	0	400261	1	0	1	0	0	0	0	0	0	0	0	0	0	0	0	1	0	0	0	1	0	0	0	0	0	0	0
12	5	0	1	0	2	1	2	0	840975	1	1	0	0	1	0	0	0	0	0	0	0	0	0	0	1	0	0	0	1	0	0	0	1	1	0	0
12	5	0	1	0	2	1	3	0	840975	2	1	0	1	0	0	1	0	0	0	0	0	0	0	0	1	0	0	0	0	1	0	0	1	1	0	0
12	5	1	1	0	2	2	6	0	840975	2	1	0	0	1	0	1	0	0	0	0	0	0	0	0	1	0	0	0	1	0	0	0	1	1	0	0
12	5	0	1	0	2	1	2	0	840975	1	1	0	0	1	0	0	0	0	0	0	0	0	0	0	1	0	0	0	0	1	0	0	1	1	0	0
12	5	1	1	0	2	2	6	0	840975	2	1	0	1	0	0	1	0	0	.	0	0	0	0	0	1	0	0	0	1	0	0	0	1	1	0	0
12	5	2	2	0	2	3	4	0	840975	2	1	0	0	0	1	1	0	0	0	0	0	0	0	0	1	0	0	0	1	0	0	0	1	1	0	0
12	5	0	1	0	2	1	4	0	840975	1	1	0	0	1	0	0	0	0	0	.	0	0	0	0	1	0	0	0	1	0	0	0	1	1	0	0
12	5	0	1	0	2	1	4	0	840975	1	1	0	1	0	0	0	.	0	0	.	0	0	0	0	1	0	0	0	1	0	0	0	1	1	0	0
12	5	0	1	0	2	1	2	0	840975	1	1	0	1	0	0	0	0	0	0	0	0	0	0	0	1	0	0	0	1	0	0	0	1	1	0	0
12	5	0	1	0	2	1	3	0	840975	1	1	0	1	0	0	0	0	0	0	.	0	0	0	0	0	0	0	0	1	0	0	0	1	1	0	0
12	5	0	1	0	2	1	6	0	840975	1	1	0	1	0	0	0	.	0	.	.	0	0	0	0	1	0	0	0	1	0	0	0	1	1	0	0
13	1	0	2	0	1	0	6	0	90220	2	0	0	0	1	0	1	0	0	0	0	0	0	0	0	1	0	0	0	1	0	0	0	0	0	0	0
13	1	0	1	0	1	0	4	0	90220	1	0	0	0	1	0	0	0	0	0	0	0	0	0	0	0	0	0	0	0	0	0	0	0	0	0	0
13	1	0	1	0	1	0	5	1	90220	1	0	0	0	1	0	0	0	0	0	0	0	0	0	0	0	0	0	0	0	0	0	0	0	0	1	0
13	1	0	1	0	1	0	6	0	90220	1	0	0	0	0	0	0	0	0	0	0	0	0	0	0	1	0	0	0	0	1	0	0	0	0	0	0
13	1	98	6	0	1	0	3	0	90220	2	0	0	0	0	1	0	1	0	0	0	0	0	0	0	1	0	0	0	1	0	0	0	0	0	0	0
13	1	98	8	0	1	0	98	0	90220	1	0	0	0	0	0	0	0	0	0	0	0	0	0	0	1	0	0	0	1	0	0	0	0	0	0	0
13	1	0	1	0	1	0	4	0	90220	1	0	0	0	0	0	0	0	0	0	0	0	0	0	0	1	0	0	0	1	0	0	0	0	0	0	0
13	1	0	2	0	1	0	8	1	90220	1	0	0	0	0	0	0	0	0	0	0	0	0	0	0	1	0	0	0	0	0	0	0	0	0	1	0
13	1	0	3	0	1	0	8	0	90220	1	0	0	0	0	0	0	0	0	1	1	0	0	0	0	1	0	0	0	1	0	0	0	0	0	0	0
13	1	0	1	0	1	0	98	0	90220	1	0	0	0	1	0	0	0	0	0	0	0	0	0	0	0	0	0	0	0	0	0	0	0	0	0	0
13	1	0	1	0	1	0	4	0	90220	1	0	0	0	1	0	0	0	1	1	1	0	0	0	0	1	0	0	0	0	1	0	0	0	0	0	0
13	1	0	1	0	1	0	7	0	90220	1	0	0	0	0	0	0	0	0	1	1	0	0	0	0	1	0	0	0	0	1	0	0	0	0	0	0
13	1	0	1	0	1	0	2	0	90220	1	0	0	0	0	0	0	0	0	0	0	0	0	0	0	1	0	0	0	0	1	0	0	0	0	0	0
13	1	0	4	0	1	0	7	0	90220	2	0	0	0	0	1	0	0	0	0	0	0	0	0	0	1	0	0	0	0	1	0	0	0	0	0	0
14	4	0	4	0	2	0	3	1	1121351	2	1	0	0	0	1	0	1	0	0	0	0	0	0	0	0	1	0	0	0	1	0	0	1	0	1	0
14	4	0	1	0	2	0	15	0	1121351	1	1	0	0	0	0	0	0	0	0	1	0	0	0	0	1	0	0	0	0	1	0	0	1	0	0	0
14	4	0	4	0	2	0	98	0	1121351	2	1	0	0	0	0	1	0	0	0	0	0	0	0	0	1	0	0	0	0	1	0	0	1	0	0	0
14	4	0	2	0	2	0	98	0	1121351	2	1	0	0	0	1	1	0	0	0	0	0	0	0	0	0	1	0	0	0	0	1	0	1	0	0	0
14	4	0	1	0	2	0	1	0	1121351	1	1	0	0	1	0	0	0	0	0	0	0	0	0	0	1	0	0	0	1	0	0	0	1	0	0	0
14	4	0	7	1	2	0	4	0	1121351	2	1	0	0	0	1	0	0	1	0	1	0	0	0	0	1	0	0	0	0	1	0	0	1	0	0	1
14	4	0	2	0	2	0	95	0	1121351	1	1	0	0	0	0	0	0	0	0	0	0	0	0	0	0	1	0	0	0	1	0	0	1	0	0	0
14	4	1	4	1	2	0	5	0	1121351	2	1	0	0	0	1	1	0	0	1	1	0	0	0	0	1	0	0	0	0	1	0	0	1	0	0	1
14	4	1	2	1	2	0	4	1	1121351	2	1	0	0	0	1	1	0	0	0	0	0	0	0	0	1	0	0	0	1	0	0	0	1	0	1	1
14	4	0	1	0	2	0	3	0	1121351	2	1	0	0	0	0	1	0	0	0	0	0	0	0	0	0	1	0	0	0	1	0	0	1	0	0	0
14	9	0	3	1	3	1	4	1	580301	1	0	1	0	0	0	0	0	0	0	1	1	0	0	0	1	0	0	0	1	0	0	0	1	1	1	1
15	4	1	2	0	2	1	98	0	1989003	2	1	0	1	0	1	1	0	0	0	0	0	0	0	0	0	0	0	0	0	0	0	0	2	0	0	0
15	4	0	2	0	2	0	4	0	1989003	2	1	0	1	0	1	1	0	0	0	0	0	0	0	0	0	0	0	0	1	0	0	0	2	0	0	0
15	4	0	1	0	2	0	7	0	1989003	1	1	0	1	0	0	0	0	0	0	0	0	0	0	0	1	0	0	0	1	0	0	0	2	0	0	0
15	4	0	1	0	2	0	4	0	1989003	1	1	0	1	0	0	0	0	0	0	0	0	0	0	0	0	0	0	0	1	0	0	0	2	0	0	0
15	4	1	2	0	2	0	2	0	1989003	2	1	0	0	1	1	1	0	0	0	0	0	0	0	0	0	0	0	0	1	0	0	0	2	0	0	0
15	4	0	2	1	2	0	98	1	1989003	2	1	0	1	0	1	1	0	0	0	0	0	0	0	0	1	0	0	0	1	0	0	0	2	0	1	1
15	4	1	2	0	2	0	2	0	1989003	2	1	0	1	0	1	1	0	0	0	1	0	0	0	0	0	0	0	0	0	0	0	0	2	0	0	0
15	4	1	2	0	2	0	98	0	1989003	2	1	0	1	0	1	1	0	0	0	0	0	0	0	0	0	0	0	0	1	0	0	0	2	0	0	0
15	4	0	2	0	2	0	98	0	1989003	2	1	0	1	0	1	1	0	0	0	0	0	0	0	0	0	0	0	0	0	0	0	0	2	0	0	0
15	4	1	2	1	2	0	15	0	1989003	2	1	0	1	0	1	1	0	0	0	0	0	0	0	0	1	0	0	0	1	0	0	0	2	0	0	1
15	1	0	1	0	1	1	20	0	477305	1	0	0	0	0	0	0	0	0	0	0	0	0	0	0	0	1	0	0	0	1	0	0	0	1	0	0
15	1	0	1	0	1	1	12	0	477305	1	0	0	0	0	0	0	0	0	0	0	0	0	0	0	1	0	0	0	1	0	0	0	0	1	0	0
15	1	0	1	0	1	1	3	1	477305	1	0	0	0	0	0	0	0	0	0	1	0	0	0	0	1	0	0	0	0	1	0	0	0	1	1	0
15	1	0	1	0	1	1	2	0	477305	1	0	0	0	0	0	0	0	0	0	0	0	0	0	0	1	0	0	0	0	1	0	0	0	1	0	0
15	1	0	1	0	1	1	7	0	477305	1	0	0	0	0	0	0	0	0	0	0	0	0	0	0	0	1	0	0	0	1	0	0	0	1	0	0
15	1	0	1	0	1	1	7	0	477305	1	0	0	0	0	0	0	0	0	1	1	0	0	0	0	0	1	0	0	0	1	0	0	0	1	0	0
16	8	0	2	0	2	0	3	0	1029398	1	1	0	0	1	0	0	0	0	0	0	0	0	0	0	0	0	0	0	1	0	0	0	1	0	0	0
16	8	0	2	0	2	0	98	0	1029398	1	1	0	0	1	0	0	0	0	0	0	0	0	0	0	1	0	0	0	1	0	0	0	1	0	0	0
16	8	0	1	0	2	0	3	0	1029398	1	1	0	0	0	0	0	0	0	0	0	0	0	0	0	0	0	0	0	0	0	0	0	1	0	0	0
16	8	0	2	0	2	99	1	0	1029398	2	1	0	0	1	1	0	0	0	0	0	0	0	0	0	1	0	0	0	0	0	0	0	1	0	0	0
16	7	0	2	0	2	1	5	0	1143691	2	1	0	1	0	1	1	0	0	.	0	0	0	0	0	0	0	0	0	1	0	0	0	1	1	0	0
16	7	0	1	0	2	1	6	0	1143691	2	1	0	0	0	0	1	0	0	.	0	0	0	0	0	1	0	0	0	1	0	0	0	1	1	0	0
16	7	0	1	1	2	1	2	1	1143691	2	1	0	0	0	0	1	0	0	0	0	0	0	0	0	0	0	0	0	0	1	0	0	1	1	1	1
17	11	0	2	1	3	0	4	1	430644	1	0	1	0	0	0	0	0	0	1	1	0	0	0	0	1	0	0	0	0	1	0	0	0	0	1	1
17	11	0	1	0	3	0	5	0	430644	2	0	1	0	0	0	1	0	0	1	1	0	0	0	0	1	0	0	0	0	1	0	0	0	0	0	0
17	11	0	1	1	3	0	2	1	430644	1	0	1	0	0	0	0	0	0	1	0	0	0	0	0	1	0	0	0	0	0	0	0	0	0	1	1
17	11	0	1	0	3	0	98	0	430644	1	0	1	0	0	0	0	0	0	0	1	0	0	0	0	0	1	0	0	1	0	0	0	0	0	0	0
17	11	0	2	1	3	0	98	1	430644	1	0	1	0	0	0	0	0	0	0	0	0	0	0	0	1	0	0	0	1	0	0	0	0	0	1	1
17	11	0	2	0	3	0	3	0	430644	1	0	1	0	0	0	0	0	0	0	0	0	0	0	0	1	0	0	0	0	1	0	0	0	0	0	0
17	11	0	3	0	3	0	3	0	430644	1	0	1	0	0	0	0	0	1	0	0	0	0	0	0	0	1	0	0	0	1	0	0	0	0	0	0
17	11	0	3	0	3	0	9	0	430644	1	0	1	0	0	0	0	0	0	1	1	0	0	0	0	0	1	0	0	1	0	0	0	0	0	0	0
17	11	0	1	1	3	0	16	1	430644	1	0	1	0	0	0	0	0	0	0	0	0	0	0	0	1	0	0	0	1	0	0	0	0	0	1	1
17	11	0	2	0	3	0	6	1	430644	1	0	1	0	0	0	0	0	0	0	0	0	0	0	0	0	1	0	0	0	1	0	0	0	0	1	0
17	11	0	1	0	3	0	98	0	430644	1	0	1	0	0	0	0	0	0	1	0	0	0	0	0	0	1	0	0	1	0	0	0	0	0	0	0
17	4	0	3	1	2	1	3	1	2711458	1	1	0	1	0	0	0	0	1	0	0	0	1	0	1	0	0	0	0	0	0	0	0	3	1	1	1
17	4	98	2	0	2	1	35	0	2711458	1	1	0	0	0	0	0	0	1	0	0	0	1	0	1	0	0	0	0	1	0	0	0	3	1	0	0
17	4	0	3	1	2	1	22	0	2711458	1	1	0	1	0	0	0	1	1	0	0	1	1	0	1	0	0	0	0	1	0	0	0	3	1	0	1
17	4	0	2	0	2	1	8	0	2711458	2	1	0	1	0	1	0	0	1	0	0	0	1	0	1	0	0	0	0	1	0	0	0	3	1	0	0
18	3	0	2	0	1	0	98	0	266877	1	0	0	0	0	0	0	0	0	0	0	0	0	0	0	1	0	0	0	0	1	0	0	0	0	0	0
18	3	0	3	0	1	0	98	0	266877	1	0	0	0	0	0	0	0	0	0	0	0	0	0	0	0	1	0	0	1	0	0	0	0	0	0	0
18	3	0	3	0	1	0	98	0	266877	1	0	0	0	0	0	0	0	0	0	0	0	0	0	0	0	1	0	0	1	0	0	0	0	0	0	0
18	3	0	3	0	1	0	98	0	266877	1	0	0	0	0	0	0	0	0	0	0	0	0	0	0	0	0	0	0	0	1	0	0	0	0	0	0
18	3	0	3	0	1	0	4	1	266877	1	0	0	0	0	0	0	0	0	0	0	0	0	0	0	0	1	0	0	0	1	0	0	0	0	1	0
18	3	0	2	0	1	0	98	0	266877	1	0	0	0	1	0	0	1	0	0	0	0	0	0	0	1	0	0	0	0	1	0	0	0	0	0	0
18	8	0	2	0	2	1	4	0	1642655	2	1	0	0	0	0	1	0	0	1	0	0	0	0	0	0	1	0	0	0	0	0	0	2	1	0	0
18	8	1	7	0	2	1	5	0	1642655	1	1	0	0	0	0	0	0	0	0	0	0	0	0	0	1	0	0	0	1	0	0	0	2	1	0	0
18	8	0	1	0	2	1	5	0	1642655	1	1	0	0	0	0	0	0	0	0	0	0	0	0	0	0	1	0	0	0	1	0	0	2	1	0	0
18	8	2	2	0	2	2	15	0	1642655	2	1	0	0	0	0	1	0	0	0	0	0	0	0	0	1	0	0	0	1	0	0	0	2	1	0	0
18	8	1	2	0	2	2	15	0	1642655	2	1	0	0	0	0	1	0	0	0	0	0	0	0	0	0	1	0	0	1	0	0	0	2	1	0	0
18	8	0	1	0	2	1	10	0	1642655	1	1	0	0	1	0	0	0	0	0	0	0	0	0	0	0	1	0	0	0	1	0	0	2	1	0	0
18	8	0	1	0	2	1	10	0	1642655	1	1	0	0	0	0	0	0	0	1	1	0	0	0	0	1	0	0	0	1	0	0	0	2	1	0	0
19	9	0	1	0	3	0	10	0	330704	1	0	1	0	0	0	0	0	0	0	0	0	0	0	0	1	0	0	0	1	0	0	0	0	0	0	0
19	11	0	5	0	3	1	3	0	487511	1	0	1	0	0	0	0	0	0	0	0	0	0	0	0	0	1	0	0	0	1	0	0	0	1	0	0
19	11	0	1	0	3	1	1	0	487511	1	0	1	0	0	0	0	0	0	0	0	0	0	0	0	0	1	0	0	0	1	0	0	0	1	0	0
20	8	0	2	1	2	0	98	0	138416	2	1	0	0	0	0	1	0	0	0	0	0	0	0	0	0	1	0	0	0	1	0	0	0	0	0	1
20	8	0	2	0	2	0	3	0	138416	2	1	0	0	0	1	1	0	0	0	0	0	0	0	0	0	0	0	0	0	0	0	0	0	0	0	0
20	8	0	1	0	2	0	5	0	138416	1	1	0	0	0	0	0	0	0	0	0	0	0	0	0	0	1	0	0	0	0	1	0	0	0	0	0
20	8	0	2	1	2	0	4	0	138416	2	1	0	0	0	0	1	0	0	0	0	0	0	0	0	1	0	0	0	0	1	0	0	0	0	0	1
20	8	0	1	0	2	0	2	0	138416	1	1	0	0	0	0	0	0	0	0	0	0	0	0	0	1	0	0	0	0	1	0	0	0	0	0	0
20	8	0	1	0	2	0	5	0	138416	1	1	0	0	0	0	0	0	0	0	0	0	0	0	0	1	0	0	0	1	0	0	0	0	0	0	0
20	2	0	2	0	2	1	5	0	2272181	1	1	0	1	0	0	0	0	0	0	0	0	0	0	0	1	0	0	0	1	0	0	0	2	1	0	0
20	2	1	5	1	2	1	18	0	2272181	2	1	0	1	0	1	1	0	0	0	0	0	0	0	0	1	0	0	0	0	0	0	0	2	1	0	1
20	2	0	4	0	2	1	40	0	2272181	2	1	0	1	0	1	1	0	0	0	0	0	0	0	0	0	0	0	0	1	0	0	0	2	1	0	0
20	2	0	1	0	2	1	40	0	2272181	2	1	0	1	0	0	1	0	0	1	0	0	0	0	0	1	0	0	0	1	0	0	0	2	1	0	0
20	2	0	4	0	2	1	10	0	2272181	2	1	0	1	0	1	0	0	0	0	0	0	0	0	0	1	0	0	0	1	0	0	0	2	1	0	0
20	2	0	1	0	2	1	5	0	2272181	1	1	0	0	1	0	0	0	0	0	1	0	0	0	0	1	0	0	0	1	0	0	0	2	1	0	0
21	9	1	1	0	3	1	20	0	711787	2	0	1	0	0	0	1	0	0	0	0	0	0	0	0	1	0	0	0	1	0	0	0	1	0	0	0
21	9	1	2	0	3	1	20	0	711787	2	0	1	0	0	0	1	0	0	0	0	0	0	0	0	1	0	0	0	1	0	0	0	1	0	0	0
21	9	0	2	0	3	1	10	0	711787	2	0	1	0	0	0	1	0	0	0	0	0	0	0	0	1	0	0	0	1	0	0	0	1	0	0	0
21	9	0	1	0	3	99	2	0	711787	1	0	1	0	0	0	0	0	0	0	0	0	0	0	0	1	0	0	0	0	1	0	0	1	0	0	0
21	7	98	1	1	2	1	4	1	692786	2	1	0	1	0	0	1	0	0	0	0	0	0	0	0	1	0	0	0	1	0	0	0	1	1	1	1
21	7	0	1	0	2	1	3	0	692786	1	1	0	0	1	0	0	0	0	0	1	0	0	0	0	0	1	0	0	0	1	0	0	1	1	0	0
21	7	0	1	0	2	1	5	0	692786	1	1	0	0	1	0	0	0	0	0	0	0	0	0	0	0	0	0	0	1	0	0	0	1	1	0	0
21	7	1	1	0	2	2	5	0	692786	2	1	0	0	1	0	1	0	0	0	0	0	0	0	0	1	0	0	0	1	0	0	0	1	1	0	0
21	7	1	.	0	3	2	5	0	692786	2	0	1	0	1	0	1	0	0	.	0	0	0	0	0	0	0	0	0	1	0	0	0	1	1	0	0
21	7	0	1	0	2	1	6	0	692786	1	1	0	0	1	0	0	0	0	0	0	0	0	0	0	0	0	0	0	1	0	0	0	1	1	0	0
21	7	1	2	1	2	2	4	1	692786	2	1	0	1	0	1	1	0	0	0	0	0	0	0	0	0	0	0	0	0	0	0	0	1	1	1	1
21	7	1	2	0	3	2	4	1	692786	2	0	1	1	0	1	1	0	0	.	0	0	0	0	0	0	0	0	0	0	0	0	0	1	1	1	0
21	7	2	1	0	2	3	7	0	692786	2	1	0	0	1	0	1	0	0	0	0	0	0	0	0	1	0	0	0	1	0	0	0	1	1	0	0
21	7	2	1	0	3	3	7	0	692786	2	0	1	0	1	0	1	0	0	0	0	0	0	0	0	1	0	0	0	1	0	0	0	1	1	0	0
21	7	0	1	0	2	1	2	0	692786	1	1	0	0	1	0	0	0	0	0	.	0	0	0	0	1	0	0	0	1	0	0	0	1	1	0	0
21	7	0	1	0	2	1	1	0	692786	1	1	0	0	1	0	0	0	0	0	0	0	0	0	0	1	0	0	0	1	0	0	0	1	1	0	0
21	7	1	1	0	2	2	3	1	692786	2	1	0	1	0	0	1	0	0	0	0	.	.	.	.	0	0	0	0	0	0	0	0	1	1	1	0
21	7	0	1	0	2	1	3	0	692786	1	1	0	1	0	0	0	0	0	0	0	0	0	0	0	1	0	0	0	1	0	0	0	1	1	0	0
21	7	0	1	0	2	1	6	0	692786	1	1	0	1	0	0	0	0	0	0	0	0	0	0	0	1	0	0	0	1	0	0	0	1	1	0	0
21	7	0	1	0	2	1	3	0	692786	1	1	0	0	1	0	0	0	0	0	0	0	0	0	0	0	0	0	0	1	0	0	0	1	1	0	0
21	7	4	1	0	2	5	5	0	692786	2	1	0	0	0	0	1	0	0	.	0	0	.	0	.	0	0	0	0	1	0	0	0	1	1	0	0
21	7	4	1	0	3	5	5	0	692786	2	0	1	0	0	0	1	0	0	0	0	0	.	0	.	1	0	0	0	1	0	0	0	1	1	0	0
21	7	4	2	0	3	5	5	0	692786	2	0	1	0	0	1	1	0	0	.	0	0	.	0	.	0	0	0	0	1	0	0	0	1	1	0	0
21	7	4	1	0	3	5	5	0	692786	2	0	1	0	0	0	1	0	0	.	0	0	.	0	.	0	0	0	0	1	0	0	0	1	1	0	0
21	7	4	1	0	3	5	5	0	692786	2	0	1	0	0	0	1	0	0	0	0	0	.	0	.	0	0	0	0	1	0	0	0	1	1	0	0
21	7	0	1	0	2	1	1	0	692786	1	1	0	0	0	0	0	0	0	0	0	0	0	0	0	0	0	0	0	0	1	0	0	1	1	0	0
21	7	0	1	1	2	1	1	0	692786	1	1	0	0	0	0	0	0	0	0	0	0	0	0	0	0	0	0	0	0	1	0	0	1	1	0	1
21	7	0	1	0	2	1	7	0	692786	1	1	0	0	0	0	0	0	0	0	.	0	0	0	0	0	0	0	0	0	1	0	0	1	1	0	0
22	5	0	1	0	2	0	1	0	683551	1	1	0	1	0	0	0	0	0	0	0	0	0	0	0	0	0	0	0	1	0	0	0	1	0	0	0
22	5	0	1	0	2	0	1	0	683551	1	1	0	1	0	0	0	0	0	0	0	0	0	0	0	1	0	0	0	1	0	0	0	1	0	0	0
22	5	1	1	0	2	1	3	0	683551	2	1	0	0	0	0	1	0	0	0	0	0	0	0	0	0	0	0	0	1	0	0	0	1	0	0	0
22	5	1	1	0	2	1	2	0	683551	2	1	0	0	1	0	1	0	0	0	0	0	0	0	0	0	0	0	0	1	0	0	0	1	0	0	0
22	5	0	1	0	2	0	6	0	683551	1	1	0	0	1	0	0	0	0	0	0	0	0	0	0	1	0	0	0	1	0	0	0	1	0	0	0
22	5	1	1	0	2	1	5	0	683551	2	1	0	1	0	0	1	0	0	0	0	0	0	0	0	0	0	0	0	1	0	0	0	1	0	0	0
22	5	1	2	0	2	1	4	0	683551	2	1	0	1	0	1	1	0	0	0	0	0	0	0	0	0	0	0	0	1	0	0	0	1	0	0	0
22	5	0	1	0	2	0	2	0	683551	1	1	0	1	0	0	0	0	0	0	0	0	0	0	0	0	0	0	0	1	0	0	0	1	0	0	0
22	7	0	1	0	2	1	3	0	1352517	1	1	0	1	0	0	0	0	0	0	0	0	0	0	0	0	0	0	0	1	0	0	0	1	1	0	0
22	7	0	2	0	2	1	3	0	1352517	2	1	0	1	0	1	0	0	0	0	0	0	0	0	0	1	0	0	0	1	0	0	0	1	1	0	0
22	7	0	1	0	2	1	2	1	1352517	2	1	0	1	0	0	1	0	0	0	0	0	0	0	0	0	0	0	0	1	0	0	0	1	1	1	0
22	7	0	1	0	2	1	3	1	1352517	2	1	0	0	0	0	1	0	0	0	0	0	0	0	0	1	0	0	0	1	0	0	0	1	1	1	0
22	7	0	1	0	2	1	1	0	1352517	1	1	0	0	1	0	0	0	0	0	0	0	0	0	0	1	0	0	0	0	1	0	0	1	1	0	0
22	7	0	1	0	2	1	5	0	1352517	1	1	0	0	1	0	0	0	0	0	0	0	0	0	0	0	0	0	0	1	0	0	0	1	1	0	0
22	7	0	1	0	2	1	1	0	1352517	1	1	0	1	0	0	0	0	0	0	0	0	0	0	0	1	0	0	0	0	1	0	0	1	1	0	0
22	7	0	1	0	2	1	1	0	1352517	1	1	0	0	1	0	0	0	0	0	0	0	0	0	0	0	0	0	0	1	0	0	0	1	1	0	0
22	7	0	1	0	2	1	4	0	1352517	1	1	0	1	0	0	0	0	0	0	0	0	0	0	0	0	0	0	0	1	0	0	0	1	1	0	0
22	7	0	1	0	2	1	10	0	1352517	1	1	0	1	0	0	0	0	0	0	0	0	0	0	0	1	0	0	0	0	1	0	0	1	1	0	0
23	3	0	1	0	1	0	1	0	1336178	1	0	0	0	0	0	0	0	0	0	0	0	0	0	0	1	0	0	0	0	1	0	0	1	0	0	0
23	3	0	2	0	1	0	12	0	1336178	2	0	0	1	0	0	1	0	0	0	0	0	0	0	0	0	0	0	0	1	0	0	0	1	0	0	0
23	3	0	3	0	1	0	8	0	1336178	2	0	0	0	1	0	1	0	1	0	0	0	0	0	0	0	0	0	0	0	0	0	0	1	0	0	0
23	3	0	4	0	1	0	11	0	1336178	2	0	0	1	0	0	1	0	0	0	0	0	0	0	0	0	0	0	0	0	0	0	0	1	0	0	0
23	3	0	4	0	1	0	3	0	1336178	1	0	0	0	0	0	0	0	0	0	0	0	0	0	0	1	0	0	0	1	0	0	0	1	0	0	0
23	3	0	3	0	1	0	12	0	1336178	2	0	0	0	1	1	1	0	0	0	0	0	0	0	0	1	0	0	0	1	0	0	0	1	0	0	0
23	3	0	5	0	1	0	4	0	1336178	1	0	0	1	0	0	0	0	0	0	0	0	0	0	0	1	0	0	0	1	0	0	0	1	0	0	0
23	3	0	1	0	1	0	17	0	1336178	1	0	0	1	0	0	0	0	0	0	0	0	0	0	0	1	0	0	0	0	1	0	0	1	0	0	0
23	3	1	6	0	1	1	6	0	1336178	2	0	0	1	0	0	1	0	0	0	0	0	0	0	0	1	0	0	0	1	0	0	0	1	0	0	0
23	3	0	6	0	1	0	7	0	1336178	1	0	0	0	0	0	0	0	0	0	0	0	0	0	0	0	0	0	0	1	0	0	0	1	0	0	0
23	3	0	3	0	1	0	13	0	1336178	2	0	0	0	0	0	1	0	0	0	0	0	0	0	0	0	0	0	0	1	0	0	0	1	0	0	0
23	3	0	2	0	1	0	3	0	1336178	2	0	0	0	1	1	1	0	0	0	0	0	0	0	0	1	0	0	0	1	0	0	0	1	0	0	0
23	3	0	1	0	1	0	10	0	1336178	2	0	0	1	0	0	1	0	0	0	0	0	0	0	0	0	0	0	0	1	0	0	0	1	0	0	0
23	3	0	3	0	1	0	4	0	1336178	1	0	0	1	0	0	0	0	0	0	0	0	0	0	0	1	0	0	0	1	0	0	0	1	0	0	0
23	11	0	1	0	3	1	54	0	638114	1	0	1	0	0	0	0	0	0	1	1	0	0	0	0	0	1	0	0	0	1	0	0	0	1	0	0
23	11	0	2	0	3	1	20	0	638114	1	0	1	0	0	0	0	0	0	0	0	0	0	0	0	0	1	0	0	0	0	1	0	0	1	0	0
24	7	0	1	0	2	0	1	0	330289	1	1	0	0	0	0	0	0	0	0	0	0	0	0	0	0	1	0	0	1	0	0	0	0	0	0	0
24	7	0	1	0	2	0	2	0	330289	1	1	0	0	0	0	0	0	0	0	0	0	0	0	0	1	0	0	0	1	0	0	0	0	0	0	0
24	7	0	1	0	2	0	12	0	330289	1	1	0	0	0	0	0	0	0	0	1	0	0	0	0	1	0	0	0	0	1	0	0	0	0	0	0
24	7	0	1	1	2	0	3	1	330289	1	1	0	0	0	0	0	0	0	0	0	0	0	0	0	0	0	0	0	0	0	0	0	0	0	1	1
24	7	0	1	0	2	0	5	0	330289	1	1	0	0	0	0	0	0	0	0	0	0	0	0	0	0	0	0	0	1	0	0	0	0	0	0	0
24	7	0	1	0	2	0	5	0	330289	1	1	0	0	0	0	0	0	0	0	0	0	0	0	0	0	0	0	0	1	0	0	0	0	0	0	0
24	7	0	1	0	2	0	4	0	330289	1	1	0	0	0	0	0	0	0	0	1	0	0	0	0	0	0	0	0	0	1	0	0	0	0	0	0
24	7	0	2	0	2	0	4	0	330289	1	1	0	0	0	0	0	0	0	0	1	0	0	0	0	1	0	0	0	0	1	0	0	0	0	0	0
24	7	0	1	1	2	0	3	0	330289	1	1	0	0	0	0	0	0	0	0	0	0	0	0	0	0	0	0	0	0	0	0	0	0	0	0	1
24	7	0	1	0	2	0	1	0	330289	1	1	0	0	0	0	0	0	0	0	0	0	0	0	0	1	0	0	0	1	0	0	0	0	0	0	0
24	7	1	1	0	2	1	98	0	330289	2	1	0	0	0	0	1	0	0	0	0	0	0	0	0	0	0	0	0	1	0	0	0	0	0	0	0
24	7	0	1	0	2	0	3	0	330289	1	1	0	0	0	0	0	1	0	0	0	0	0	0	0	1	0	0	0	1	0	0	0	0	0	0	0
24	7	0	2	1	2	0	2	0	330289	1	1	0	0	0	0	0	0	0	0	0	0	0	0	0	1	0	0	0	1	0	0	0	0	0	0	1
24	7	0	2	1	2	0	2	1	330289	1	1	0	0	0	0	0	0	0	0	0	0	0	0	0	1	0	0	0	0	1	0	0	0	0	1	1
24	7	2	1	0	2	2	95	0	330289	2	1	0	0	0	0	1	0	0	0	0	0	0	0	0	1	0	0	0	0	1	0	0	0	0	0	0
24	7	2	1	0	2	2	95	0	330289	2	1	0	0	0	0	1	0	0	0	0	0	0	0	0	1	0	0	0	0	1	0	0	0	0	0	0
24	8	1	1	0	2	2	7	0	972701	2	1	0	0	0	0	1	0	0	0	.	0	0	0	0	1	0	0	0	1	0	0	0	1	1	0	0
24	8	0	1	0	2	1	11	0	972701	1	1	0	0	1	0	0	0	0	0	0	1	0	1	0	0	1	0	0	1	0	0	0	1	1	0	0
24	8	1	1	0	2	2	2	0	972701	2	1	0	0	1	0	1	0	0	0	0	0	0	0	0	1	0	0	0	1	0	0	0	1	1	0	0
24	8	1	1	0	2	2	2	0	972701	2	1	0	0	1	0	1	1	0	0	0	1	0	0	0	1	0	0	0	1	0	0	0	1	1	0	0
24	8	0	1	0	2	1	4	0	972701	1	1	0	0	1	0	0	0	0	0	0	0	0	0	0	0	1	0	0	1	0	0	0	1	1	0	0
25	8	0	3	0	2	0	6	0	473302	1	1	0	0	0	0	0	0	0	0	0	0	0	0	0	1	0	0	0	1	0	0	0	0	0	0	0
25	8	0	6	0	2	0	9	1	473302	2	1	0	0	0	1	1	0	0	0	0	0	0	0	0	1	0	0	0	1	0	0	0	0	0	1	0
25	8	1	4	0	2	0	6	0	473302	2	1	0	0	0	0	1	0	0	0	0	0	0	0	0	1	0	0	0	1	0	0	0	0	0	0	0
25	5	0	1	0	2	1	4	0	1630670	1	1	0	0	1	0	0	0	0	0	0	0	0	0	0	0	0	0	0	0	0	0	0	2	1	0	0
25	5	0	1	0	2	1	6	0	1630670	2	1	0	0	0	0	1	0	0	0	0	0	0	0	0	0	0	0	0	1	0	0	0	2	1	0	0
25	5	0	1	0	2	1	3	0	1630670	1	1	0	0	1	0	0	0	0	0	0	0	0	0	0	0	0	0	0	0	0	0	0	2	1	0	0
25	5	0	1	0	2	1	2	0	1630670	1	1	0	0	1	0	0	0	0	0	0	0	0	0	0	0	0	0	0	1	0	0	0	2	1	0	0
25	5	98	1	0	2	1	3	0	1630670	1	1	0	0	1	0	0	0	0	0	0	0	0	0	0	0	0	0	0	1	0	0	0	2	1	0	0
25	5	0	1	0	2	1	2	0	1630670	1	1	0	0	1	0	0	0	0	0	0	0	0	0	0	1	0	0	0	1	0	0	0	2	1	0	0
26	7	0	6	0	2	0	5	0	1556642	2	1	0	0	0	0	1	0	0	0	0	0	0	0	0	0	1	0	0	0	1	0	0	2	0	0	0
26	7	0	1	0	2	0	1	0	1556642	1	1	0	0	0	0	0	0	0	0	0	0	0	0	0	1	0	0	0	1	0	0	0	2	0	0	0
26	7	0	1	0	2	0	2	0	1556642	1	1	0	0	0	0	0	0	0	0	0	0	0	0	0	0	1	0	0	0	1	0	0	2	0	0	0
26	7	0	1	0	2	0	1	0	1556642	1	1	0	0	0	0	0	0	0	0	0	0	0	0	0	0	0	0	0	1	0	0	0	2	0	0	0
26	3	0	5	0	1	1	6	0	1821302	1	0	0	1	0	0	0	0	0	0	0	0	0	0	0	1	0	0	0	1	0	0	0	2	1	0	0
26	3	0	2	0	1	1	10	0	1821302	2	0	0	0	1	1	0	0	0	.	.	0	0	0	0	1	0	0	0	1	0	0	0	2	1	0	0
26	3	0	2	0	1	1	6	0	1821302	1	0	0	0	1	0	0	0	0	0	0	0	0	0	0	0	0	0	0	0	0	0	0	2	1	0	0
26	3	0	2	0	1	1	3	0	1821302	1	0	0	1	0	0	0	0	0	0	0	0	0	0	0	0	0	0	0	0	1	0	0	2	1	0	0
26	3	0	6	0	1	1	7	0	1821302	1	0	0	1	0	0	0	0	0	0	0	0	0	0	0	1	0	0	0	1	0	0	0	2	1	0	0
26	3	0	2	1	1	1	3	1	1821302	1	0	0	0	0	0	0	0	0	0	0	0	0	0	0	0	0	0	0	1	0	0	0	2	1	1	1
26	3	0	1	0	1	1	10	0	1821302	1	0	0	1	0	0	0	0	0	0	0	0	0	0	0	0	1	0	0	0	1	0	0	2	1	0	0
26	3	0	4	0	1	1	6	0	1821302	1	0	0	0	1	0	0	0	0	0	0	0	0	0	0	0	0	0	0	1	0	0	0	2	1	0	0
26	3	0	3	0	1	1	9	1	1821302	1	0	0	1	0	0	0	0	0	.	0	0	0	0	0	0	1	0	0	0	1	0	0	2	1	1	0
26	3	0	5	0	1	1	11	0	1821302	2	0	0	1	0	1	1	0	0	.	0	0	0	0	0	1	0	0	0	1	0	0	0	2	1	0	0
26	3	0	4	0	1	1	3	0	1821302	1	0	0	0	1	0	0	0	0	0	0	0	0	0	0	1	0	0	0	0	0	0	0	2	1	0	0
26	3	0	2	0	1	1	13	0	1821302	2	0	0	0	0	1	1	0	0	0	0	0	0	0	0	0	0	0	0	1	0	0	0	2	1	0	0
26	3	0	2	0	1	1	8	0	1821302	2	0	0	0	0	0	1	0	0	0	0	0	0	0	0	1	0	0	0	0	1	0	0	2	1	0	0
26	3	0	2	0	1	1	7	0	1821302	2	0	0	1	0	0	1	0	0	0	0	0	0	0	0	0	0	0	0	1	0	0	0	2	1	0	0
26	3	0	2	0	1	1	3	0	1821302	1	0	0	0	1	0	0	0	0	0	0	0	0	0	0	1	0	0	0	0	1	0	0	2	1	0	0
26	3	0	2	0	1	1	6	0	1821302	2	0	0	0	1	1	0	0	0	.	.	0	0	0	0	1	0	0	0	1	0	0	0	2	1	0	0
27	2	0	2	0	2	0	98	0	1321033	2	1	0	0	1	0	1	0	0	0	0	0	0	0	0	0	0	0	0	0	0	0	0	1	0	0	0
27	2	0	3	0	2	0	9	0	1321033	2	1	0	1	0	1	0	0	0	0	0	0	0	0	0	1	0	0	0	0	0	0	0	1	0	0	0
27	2	0	2	0	2	0	15	0	1321033	2	1	0	0	1	1	1	0	0	0	0	0	0	0	0	1	0	0	0	1	0	0	0	1	0	0	0
27	8	0	1	0	2	1	8	0	919003	1	1	0	0	1	0	0	0	0	0	1	0	0	0	0	0	1	0	0	0	1	0	0	1	1	0	0
27	8	0	3	0	2	1	9	0	919003	2	1	0	1	0	0	1	0	0	0	0	0	0	0	0	1	0	0	0	1	0	0	0	1	1	0	0
27	8	0	3	0	2	1	3	0	919003	1	1	0	0	1	0	0	0	0	.	.	0	0	0	0	1	0	0	0	1	0	0	0	1	1	0	0
27	8	0	2	0	2	1	10	0	919003	1	1	0	1	0	0	0	0	0	0	0	0	0	0	0	0	0	0	0	1	0	0	0	1	1	0	0
27	8	0	1	0	2	1	10	0	919003	1	1	0	1	0	0	0	0	0	0	0	0	0	0	0	1	0	0	0	1	0	0	0	1	1	0	0
27	8	0	1	0	2	1	4	0	919003	1	1	0	1	0	0	0	0	0	0	0	0	0	0	0	0	0	0	0	1	0	0	0	1	1	0	0
27	8	1	3	1	2	3	10	1	919003	2	1	0	1	0	1	1	0	0	0	0	0	0	0	0	0	0	0	0	1	0	0	0	1	1	1	1
27	8	0	3	0	2	1	15	0	919003	2	1	0	1	0	0	1	0	0	0	0	0	0	0	0	0	1	0	0	0	1	0	0	1	1	0	0
27	8	1	2	1	2	1	5	1	919003	2	1	0	0	0	0	1	0	0	.	0	0	0	0	0	1	0	0	0	1	0	0	0	1	1	1	1
27	8	0	3	0	2	1	2	0	919003	1	1	0	1	0	0	0	0	0	0	0	0	0	0	0	0	0	0	0	0	0	0	0	1	1	0	0
27	8	0	3	0	2	1	5	0	919003	1	1	0	0	0	0	0	0	0	0	0	0	0	0	0	1	0	0	0	1	0	0	0	1	1	0	0
27	8	2	2	0	2	3	40	0	919003	2	1	0	0	1	0	1	0	0	0	0	0	0	0	0	0	0	0	0	1	0	0	0	1	1	0	0
28	1	0	1	0	1	0	3	0	846263	1	0	0	1	0	0	0	0	0	0	0	0	0	0	0	0	0	0	0	0	0	0	0	1	0	0	0
28	1	0	1	0	1	0	3	0	846263	1	0	0	0	1	0	0	0	0	0	0	0	0	0	0	0	0	0	0	0	0	0	0	1	0	0	0
28	1	0	3	0	1	0	1	0	846263	1	0	0	0	0	0	0	0	0	0	0	0	0	0	0	0	0	0	0	1	0	0	0	1	0	0	0
28	1	0	1	0	1	0	1	0	846263	1	0	0	0	1	0	0	0	0	0	0	0	0	0	0	0	0	0	0	1	0	0	0	1	0	0	0
28	1	1	1	0	1	0	2	0	846263	1	0	0	0	1	0	0	0	0	0	0	0	0	0	0	0	0	0	0	1	0	0	0	1	0	0	0
28	1	0	1	0	1	0	4	0	846263	1	0	0	1	0	0	0	0	0	0	0	0	0	0	0	0	0	0	0	0	0	0	0	1	0	0	0
28	1	0	1	0	1	0	3	0	846263	1	0	0	0	1	0	0	0	0	0	0	0	0	0	0	1	0	0	0	0	1	0	0	1	0	0	0
28	1	0	1	0	1	0	3	0	846263	1	0	0	0	1	0	0	0	0	0	0	0	0	0	0	1	0	0	0	1	0	0	0	1	0	0	0
28	1	0	2	0	1	0	2	0	846263	2	0	0	0	1	1	1	0	0	0	0	0	0	0	0	0	0	0	0	1	0	0	0	1	0	0	0
28	1	0	1	0	1	0	1	0	846263	1	0	0	0	1	0	0	0	0	0	0	0	0	0	0	1	0	0	0	1	0	0	0	1	0	0	0
28	1	0	1	0	1	0	1	0	846263	1	0	0	0	1	0	0	0	0	0	0	0	0	0	0	0	0	0	0	0	0	0	0	1	0	0	0
28	1	0	2	0	1	0	1	0	846263	1	0	0	0	1	0	0	0	0	0	0	0	0	0	0	1	0	0	0	1	0	0	0	1	0	0	0
28	6	2	2	0	3	3	3	0	1159201	2	0	1	0	1	1	1	0	0	0	0	0	0	0	0	1	0	0	0	1	0	0	0	1	1	0	0
28	6	0	1	0	3	1	2	0	1159201	1	0	1	0	0	0	0	0	0	0	1	0	0	0	0	1	0	0	0	0	1	0	0	1	1	0	0
28	6	0	1	0	3	1	3	0	1159201	1	0	1	1	0	0	0	0	0	0	0	1	0	0	0	0	0	0	0	1	0	0	0	1	1	0	0
28	6	2	1	0	3	3	4	0	1159201	2	0	1	0	1	0	1	0	0	0	0	0	0	0	0	1	0	0	0	0	1	0	0	1	1	0	0
28	6	0	1	0	3	1	1	0	1159201	1	0	1	0	0	0	0	1	0	0	0	1	0	1	0	1	0	0	0	0	1	0	0	1	1	0	0
28	6	0	1	0	3	1	2	0	1159201	1	0	1	0	0	0	0	0	0	0	0	0	0	0	0	1	0	0	0	1	0	0	0	1	1	0	0
28	6	0	1	0	3	2	4	0	1159201	2	0	1	0	1	0	1	0	0	0	0	0	0	0	0	0	0	0	0	1	0	0	0	1	1	0	0
28	6	0	1	0	3	1	2	0	1159201	1	0	1	0	1	0	0	0	0	0	0	0	0	0	0	1	0	0	0	1	0	0	0	1	1	0	0
29	11	0	2	0	3	0	2	0	549553	2	0	1	0	0	1	0	0	0	0	0	0	0	0	0	1	0	0	0	0	1	0	0	1	0	0	0
29	11	0	1	0	3	0	98	0	549553	2	0	1	0	0	0	1	0	0	0	0	0	0	0	0	1	0	0	0	1	0	0	0	1	0	0	0
29	11	0	1	0	3	0	20	0	549553	2	0	1	0	0	0	1	0	0	0	0	0	0	0	0	0	1	0	0	0	1	0	0	1	0	0	0
29	11	0	1	0	3	0	98	0	549553	1	0	1	0	0	0	0	0	0	0	0	0	0	0	0	1	0	0	0	0	1	0	0	1	0	0	0
29	11	0	2	1	3	0	9	1	549553	1	0	1	0	0	0	0	1	0	0	0	0	0	0	0	0	0	0	0	0	1	0	0	1	0	1	1
29	11	0	3	0	3	0	98	0	549553	1	0	1	0	0	0	0	0	0	0	1	0	0	0	0	1	0	0	0	0	1	0	0	1	0	0	0
29	11	0	1	0	3	0	6	0	549553	1	0	1	0	0	0	0	0	0	0	0	0	0	0	0	1	0	0	0	1	0	0	0	1	0	0	0
29	11	0	3	0	3	0	10	0	549553	1	0	1	0	0	0	0	0	0	1	1	0	0	0	0	1	0	0	0	1	0	0	0	1	0	0	0
29	11	0	1	0	3	0	5	0	549553	1	0	1	0	0	0	0	0	0	0	0	0	0	0	0	0	0	0	0	1	0	0	0	1	0	0	0
29	11	0	1	0	3	0	10	0	549553	1	0	1	0	0	0	0	0	0	0	0	0	0	0	0	1	0	0	0	1	0	0	0	1	0	0	0
29	7	0	1	0	2	1	2	0	771471	1	1	0	0	1	0	0	0	0	0	0	0	0	0	.	1	0	0	0	1	0	0	0	1	1	0	0
29	7	0	2	0	2	1	4	0	771471	1	1	0	0	0	0	0	0	0	0	1	1	0	0	0	0	1	0	0	0	1	0	0	1	1	0	0
29	7	0	1	1	2	1	7	1	771471	1	1	0	0	0	0	0	0	0	0	0	0	.	0	.	0	0	0	0	1	0	0	0	1	1	1	1
30	11	0	2	0	3	99	98	0	456746	2	0	1	0	0	0	1	0	1	0	0	0	0	0	0	1	0	0	0	1	0	0	0	0	0	0	0
30	11	1	5	1	3	1	4	0	456746	2	0	1	0	0	1	1	0	0	0	1	0	0	0	0	1	0	0	0	1	0	0	0	0	0	0	1
30	11	0	5	0	3	1	98	0	456746	2	0	1	0	0	0	1	0	0	0	0	0	0	0	0	1	0	0	0	1	0	0	0	0	0	0	0
30	11	0	3	1	3	0	4	0	456746	1	0	1	0	0	0	0	0	0	0	0	0	0	0	0	1	0	0	0	1	0	0	0	0	0	0	1
30	2	1	3	0	2	2	10	0	520805	2	1	0	0	0	0	1	0	0	0	0	0	0	0	0	0	0	0	0	1	0	0	0	0	1	0	0
30	2	0	3	0	2	1	3	0	520805	2	1	0	1	0	1	0	0	0	0	.	0	0	0	0	1	0	0	0	1	0	0	0	0	1	0	0
31	4	2	3	0	2	2	10	0	1277116	2	1	0	1	0	1	1	0	0	0	0	0	0	0	0	1	0	0	0	1	0	0	0	1	0	0	0
31	4	0	2	0	2	0	2	0	1277116	2	1	0	1	0	1	1	0	0	0	0	0	0	0	0	1	0	0	0	1	0	0	0	1	0	0	0
31	4	0	2	0	2	0	6	0	1277116	2	1	0	1	0	1	0	0	0	0	0	0	0	0	0	1	0	0	0	1	0	0	0	1	0	0	0
31	4	0	2	0	2	0	2	0	1277116	2	1	0	0	1	1	1	0	0	0	0	0	0	0	0	0	0	0	0	1	0	0	0	1	0	0	0
31	4	0	3	0	2	0	2	0	1277116	2	1	0	1	0	1	1	0	0	0	0	0	0	0	0	1	0	0	0	1	0	0	0	1	0	0	0
31	4	0	1	0	2	0	18	1	1277116	1	1	0	1	0	0	0	0	0	0	0	0	0	0	0	1	0	0	0	1	0	0	0	1	0	1	0
31	4	0	2	1	2	0	3	0	1277116	2	1	0	1	0	1	1	0	0	0	0	0	0	0	0	1	0	0	0	0	0	0	0	1	0	0	1
31	4	0	1	0	2	0	2	0	1277116	1	1	0	1	0	0	0	0	0	0	0	0	0	0	0	1	0	0	0	1	0	0	0	1	0	0	0
31	5	0	1	0	2	1	4	1	274898	2	1	0	0	0	0	1	0	0	0	1	0	0	0	0	1	0	0	0	1	0	0	0	0	1	1	0
31	5	0	1	0	2	1	3	0	274898	2	1	0	0	0	0	1	0	0	0	0	0	0	0	0	1	0	0	0	1	0	0	0	0	1	0	0
31	5	0	1	0	2	1	4	0	274898	1	1	0	0	0	0	0	0	0	.	0	0	0	0	0	0	1	0	0	0	1	0	0	0	1	0	0
31	5	0	1	0	2	1	4	0	274898	1	1	0	0	0	0	0	0	0	0	0	0	0	0	0	1	0	0	0	0	1	0	0	0	1	0	0
31	5	0	1	0	2	1	7	0	274898	1	1	0	0	0	0	0	0	0	0	0	0	0	0	0	0	0	0	0	1	0	0	0	0	1	0	0
32	4	0	3	0	2	1	5	0	790088	2	1	0	1	0	1	1	0	0	0	0	0	0	0	0	0	0	0	0	1	0	0	0	1	0	0	0
32	4	0	1	0	2	1	7	0	790088	2	1	0	0	0	0	1	0	0	0	0	0	0	0	0	1	0	0	0	1	0	0	0	1	0	0	0
32	4	98	1	0	2	0	3	0	790088	1	1	0	0	0	0	0	0	0	0	0	0	0	0	0	1	0	0	0	1	0	0	0	1	0	0	0
32	4	0	1	0	2	0	2	0	790088	1	1	0	0	1	0	0	0	0	0	0	0	0	0	0	1	0	0	0	1	0	0	0	1	0	0	0
32	4	0	1	0	2	0	3	1	790088	1	1	0	0	0	0	0	0	0	0	0	0	0	0	0	1	0	0	0	0	1	0	0	1	0	1	0
32	4	98	3	0	2	0	3	0	790088	2	1	0	0	0	1	1	0	0	0	0	0	0	0	0	1	0	0	0	1	0	0	0	1	0	0	0
32	4	98	2	0	2	0	3	0	790088	1	1	0	0	0	0	0	0	0	0	0	0	0	0	0	1	0	0	0	1	0	0	0	1	0	0	0
32	4	0	2	0	2	0	3	0	790088	1	1	0	0	0	0	0	0	0	0	0	0	0	0	0	1	0	0	0	1	0	0	0	1	0	0	0
32	4	0	3	1	2	0	3	0	790088	2	1	0	0	1	1	1	0	0	0	0	0	0	0	0	1	0	0	0	1	0	0	0	1	0	0	1
32	1	0	1	0	1	1	4	0	799506	2	0	0	1	0	0	1	0	0	0	0	0	0	0	0	0	0	0	0	1	0	0	0	1	1	0	0
32	1	1	1	0	1	1	37	0	799506	2	0	0	0	1	0	1	1	0	0	0	1	0	0	0	0	0	0	0	0	0	0	0	1	1	0	0
33	10	0	1	0	3	0	6	0	833244	1	0	1	0	0	0	0	0	1	0	0	0	0	0	0	0	0	0	0	0	0	0	0	1	0	0	0
33	10	0	2	1	3	0	2	1	833244	2	0	1	0	0	0	1	0	0	0	0	0	0	0	0	1	0	0	0	0	1	0	0	1	0	1	1
33	11	0	1	0	3	1	2	0	1021613	1	0	1	0	0	0	0	0	0	0	.	0	0	0	0	1	0	0	0	0	1	0	0	1	1	0	0
33	11	0	2	0	3	1	7	1	1021613	2	0	1	0	0	1	1	0	0	0	0	0	0	0	0	0	1	0	0	1	0	0	0	1	1	1	0
33	11	0	2	1	3	1	7	1	1021613	1	0	1	0	0	0	0	1	0	1	0	1	0	1	0	0	1	0	0	0	1	0	0	1	1	1	1
33	11	0	1	0	3	1	3	0	1021613	1	0	1	0	0	0	0	0	0	1	1	0	0	0	0	0	1	0	0	0	1	0	0	1	1	0	0
33	11	0	1	0	3	1	6	0	1021613	1	0	1	0	0	0	0	0	0	0	1	0	0	0	0	1	0	0	0	1	0	0	0	1	1	0	0
34	3	0	1	0	1	1	6	0	4117170	2	0	0	1	0	0	1	0	0	0	0	0	0	0	0	0	0	0	0	1	0	0	0	4	0	0	0
34	3	0	5	0	1	1	7	0	4117170	2	0	0	1	0	1	1	0	0	0	0	0	0	0	0	1	0	0	0	1	0	0	0	4	0	0	0
34	3	0	3	1	1	0	53	1	4117170	2	0	0	0	0	1	1	0	0	0	0	0	0	0	0	1	0	0	0	0	1	0	0	4	0	1	1
34	3	0	4	0	1	0	10	0	4117170	1	0	0	1	0	0	0	0	0	0	0	0	0	0	0	0	0	0	0	1	0	0	0	4	0	0	0
34	3	0	3	0	1	0	6	0	4117170	2	0	0	1	0	0	1	0	0	0	0	0	0	0	0	0	0	0	0	1	0	0	0	4	0	0	0
34	3	0	3	0	1	0	9	0	4117170	2	0	0	1	0	0	1	0	0	0	0	0	0	0	0	0	0	0	0	1	0	0	0	4	0	0	0
34	3	0	2	0	1	0	15	0	4117170	1	0	0	1	0	0	0	0	0	0	0	0	0	0	0	1	0	0	0	1	0	0	0	4	0	0	0
34	3	0	2	0	1	0	5	0	4117170	2	0	0	1	0	1	1	0	0	0	0	0	0	0	0	1	0	0	0	1	0	0	0	4	0	0	0
34	3	0	6	0	1	0	9	0	4117170	2	0	0	1	0	1	1	0	0	0	0	0	0	0	0	1	0	0	0	1	0	0	0	4	0	0	0
34	3	0	1	0	1	0	2	0	4117170	1	0	0	1	0	0	0	0	0	0	0	0	0	0	0	0	0	0	0	1	0	0	0	4	0	0	0
34	11	0	5	0	3	1	7	0	1231388	1	0	1	0	0	0	0	0	1	0	0	0	1	0	1	0	1	0	0	0	1	0	0	1	1	0	0
34	11	1	4	1	3	1	5	0	1231388	2	0	1	0	0	1	1	0	0	0	0	0	0	0	0	1	0	0	0	1	0	0	0	1	1	0	1
34	11	0	1	0	3	1	2	0	1231388	1	0	1	0	0	0	0	0	0	0	0	0	0	0	0	0	0	1	0	0	0	1	0	1	1	0	0
34	11	0	3	0	3	1	2	0	1231388	2	0	1	0	0	1	0	0	0	1	0	0	0	0	0	1	0	0	0	0	1	0	0	1	1	0	0
34	11	0	2	0	3	1	1	0	1231388	1	0	1	0	0	0	0	0	0	1	1	0	0	0	0	1	0	0	0	1	0	0	0	1	1	0	0
34	11	0	1	0	3	1	2	0	1231388	1	0	1	0	0	0	0	0	0	0	0	0	0	0	0	0	0	1	0	0	0	1	0	1	1	0	0
34	11	0	1	0	3	1	3	0	1231388	2	0	1	0	0	0	1	0	0	0	0	0	0	0	0	1	0	0	0	1	0	0	0	1	1	0	0
35	2	0	3	0	2	0	98	0	313069	1	1	0	0	1	0	0	0	0	0	0	0	0	0	0	1	0	0	0	0	0	0	0	0	0	0	0
35	2	0	4	0	2	0	6	1	313069	2	1	0	0	0	0	1	0	0	0	0	0	0	0	0	1	0	0	0	0	1	0	0	0	0	1	0
35	2	0	4	0	2	0	98	0	313069	2	1	0	1	0	1	0	0	0	0	0	0	0	0	0	1	0	0	0	1	0	0	0	0	0	0	0
35	2	0	3	0	2	0	6	0	313069	1	1	0	0	0	0	0	0	0	0	0	0	0	0	0	0	1	0	0	0	1	0	0	0	0	0	0
35	2	0	5	0	2	0	98	0	313069	1	1	0	0	0	0	0	0	0	0	0	0	0	0	0	0	1	0	0	0	1	0	0	0	0	0	0
35	2	0	2	1	2	0	4	0	313069	1	1	0	0	0	0	0	0	0	0	0	0	0	0	0	0	1	0	0	0	1	0	0	0	0	0	1
35	2	0	4	0	2	0	98	0	313069	1	1	0	0	0	0	0	0	0	0	0	0	0	0	0	0	1	0	0	1	0	0	0	0	0	0	0
35	2	0	5	1	2	0	6	1	313069	2	1	0	0	0	0	1	0	0	0	0	0	0	0	0	1	0	0	0	1	0	0	0	0	0	1	1
35	2	0	4	0	2	0	4	0	313069	1	1	0	0	0	0	0	0	0	1	0	0	0	0	0	0	1	0	0	0	1	0	0	0	0	0	0
35	2	0	2	0	2	0	98	0	313069	1	1	0	0	0	0	0	0	0	0	0	0	0	0	0	1	0	0	0	1	0	0	0	0	0	0	0
35	2	0	3	0	2	0	98	0	313069	1	1	0	0	1	0	0	0	0	0	0	0	0	0	0	1	0	0	0	1	0	0	0	0	0	0	0
35	2	0	2	0	2	0	98	0	313069	1	1	0	1	0	0	0	0	0	0	0	0	0	0	0	1	0	0	0	0	1	0	0	0	0	0	0
35	4	0	1	0	2	1	4	1	1069414	1	1	0	1	0	0	0	0	0	0	0	0	0	0	0	0	0	0	0	0	1	0	0	1	1	1	0
35	4	0	3	0	2	1	2	0	1069414	2	1	0	1	0	1	0	0	0	0	0	1	0	0	0	1	0	0	0	0	0	0	0	1	1	0	0
35	4	0	1	0	2	1	3	0	1069414	1	1	0	1	0	0	0	0	0	0	0	0	0	0	0	0	0	0	0	1	0	0	0	1	1	0	0
35	4	0	1	0	2	1	1	0	1069414	1	1	0	0	1	0	0	0	0	0	0	0	0	0	0	1	0	0	0	1	0	0	0	1	1	0	0
35	4	0	1	0	2	1	8	0	1069414	1	1	0	1	0	0	0	0	0	0	0	0	0	0	0	1	0	0	0	1	0	0	0	1	1	0	0
35	4	0	2	0	2	1	12	0	1069414	2	1	0	1	0	1	1	0	0	0	0	1	0	0	0	1	0	0	0	0	1	0	0	1	1	0	0
35	4	0	2	0	2	1	5	0	1069414	2	1	0	0	1	1	1	0	0	0	0	0	0	0	0	0	0	0	0	1	0	0	0	1	1	0	0
35	4	0	2	0	2	1	15	0	1069414	1	1	0	0	1	0	0	0	0	0	0	0	0	0	0	1	0	0	0	1	0	0	0	1	1	0	0
36	8	0	1	0	2	1	7	0	955890	2	1	0	0	1	0	1	0	0	0	0	0	0	0	0	0	0	0	0	0	0	0	0	1	0	0	0
36	8	0	1	0	2	0	3	0	955890	1	1	0	0	0	0	0	0	0	0	0	0	0	0	0	1	0	0	0	1	0	0	0	1	0	0	0
36	8	0	1	1	2	0	5	0	955890	2	1	0	0	0	0	1	0	0	0	0	0	0	0	0	1	0	0	0	1	0	0	0	1	0	0	1
36	8	0	1	0	2	0	31	0	955890	1	1	0	0	0	0	0	0	0	0	0	0	0	0	0	0	0	0	0	1	0	0	0	1	0	0	0
36	8	1	1	0	2	1	4	0	955890	2	1	0	1	0	0	1	0	0	0	0	0	0	0	0	1	0	0	0	1	0	0	0	1	0	0	0
36	8	0	1	0	2	0	2	0	955890	1	1	0	1	0	0	0	0	0	0	0	0	0	0	0	0	0	0	0	1	0	0	0	1	0	0	0
36	4	0	2	1	2	1	2	1	788056	1	1	0	0	0	0	0	0	1	0	0	0	1	0	1	0	0	0	0	0	1	0	0	1	1	1	1
36	4	0	4	1	2	1	2	1	788056	1	1	0	0	0	0	0	0	0	0	0	0	0	0	0	0	1	0	0	0	0	1	0	1	1	1	1
36	4	0	3	0	2	1	3	0	788056	1	1	0	0	0	0	0	0	0	0	0	0	0	0	0	0	1	0	0	0	0	1	0	1	1	0	0
36	4	0	7	1	2	1	15	1	788056	2	1	0	0	0	0	1	1	0	0	0	0	0	1	0	1	0	0	0	0	1	0	0	1	1	1	1
37	3	0	2	0	1	0	10	0	1118878	2	0	0	0	0	1	0	0	0	0	0	0	0	0	0	1	0	0	0	0	1	0	0	1	0	0	0
37	3	0	3	0	1	0	7	1	1118878	2	0	0	0	0	1	0	0	0	0	0	0	0	0	0	1	0	0	0	1	0	0	0	1	0	1	0
37	3	0	6	0	1	0	20	0	1118878	2	0	0	0	0	1	1	0	1	0	0	0	0	0	0	0	1	0	0	0	1	0	0	1	0	0	0
37	3	0	2	0	1	0	20	1	1118878	2	0	0	0	0	0	1	0	0	0	0	0	0	0	0	1	0	0	0	1	0	0	0	1	0	1	0
37	3	1	2	0	1	0	10	0	1118878	2	0	0	0	0	1	1	0	0	0	1	0	0	0	0	0	1	0	0	0	1	0	0	1	0	0	0
37	3	0	5	1	1	0	9	0	1118878	2	0	0	1	0	1	1	0	0	0	0	0	0	0	0	0	0	0	0	1	0	0	0	1	0	0	1
37	3	0	5	0	1	0	4	0	1118878	2	0	0	1	0	1	0	0	0	0	0	0	0	0	0	1	0	0	0	0	1	0	0	1	0	0	0
37	5	0	1	0	2	1	10	0	481072	.	1	0	0	0	.	0	0	0	0	0	0	0	0	0	1	0	0	0	1	0	0	0	0	1	0	0
37	5	0	1	0	2	1	4	0	481072	1	1	0	0	0	0	0	0	0	0	0	0	0	0	0	0	1	0	0	0	1	0	0	0	1	0	0
37	5	0	1	1	2	1	8	0	481072	1	1	0	0	0	0	0	0	0	0	1	0	0	0	0	0	1	0	0	1	0	0	0	0	1	0	1
37	5	1	1	0	2	1	4	0	481072	2	1	0	0	0	0	1	0	0	.	1	0	0	0	0	0	0	0	0	1	0	0	0	0	1	0	0
37	5	0	1	0	2	1	1	0	481072	1	1	0	0	0	0	0	0	0	0	0	0	0	0	0	1	0	0	0	0	1	0	0	0	1	0	0
37	5	0	1	0	2	1	1	0	481072	1	1	0	0	0	0	0	0	0	0	.	0	0	0	0	1	0	0	0	1	0	0	0	0	1	0	0
38	8	1	1	0	2	1	14	0	392413	2	1	0	0	0	0	1	0	0	0	0	0	0	0	0	1	0	0	0	1	0	0	0	0	0	0	0
38	8	0	2	1	2	0	4	0	392413	1	1	0	0	0	0	0	0	0	0	0	0	0	0	0	0	1	0	0	0	1	0	0	0	0	0	1
38	8	0	3	0	2	0	6	0	392413	2	1	0	0	1	1	1	0	0	0	0	0	0	0	0	0	0	0	0	0	0	0	0	0	0	0	0
38	8	0	3	0	2	0	17	0	392413	1	1	0	0	0	0	0	0	0	0	0	0	0	0	0	1	0	0	0	0	1	0	0	0	0	0	0
38	8	0	1	0	2	0	10	1	392413	1	1	0	0	0	0	0	0	0	0	0	0	0	0	0	1	0	0	0	1	0	0	0	0	0	1	0
38	3	0	2	0	1	1	2	1	2936119	1	0	0	0	1	0	0	0	0	0	0	0	0	0	0	0	1	0	0	0	1	0	0	3	1	1	0
38	3	0	2	0	1	1	3	0	2936119	1	0	0	0	1	0	0	0	0	0	0	0	0	0	0	0	1	0	0	0	1	0	0	3	1	0	0
38	3	0	2	0	1	1	2	0	2936119	1	0	0	0	0	0	0	0	0	0	0	0	0	0	0	1	0	0	0	1	0	0	0	3	1	0	0
38	3	0	3	0	1	1	7	0	2936119	2	0	0	0	1	1	1	0	0	0	0	0	0	0	0	0	0	0	0	0	0	0	0	3	1	0	0
38	3	0	2	0	1	1	3	0	2936119	1	0	0	0	0	0	0	0	0	0	0	0	0	0	0	0	0	0	0	0	1	0	0	3	1	0	0
38	3	0	1	0	1	1	2	0	2936119	1	0	0	1	0	0	0	0	0	0	0	0	0	0	0	1	0	0	0	1	0	0	0	3	1	0	0
38	3	0	2	0	1	1	2	0	2936119	1	0	0	0	0	0	0	0	0	0	0	0	0	0	0	0	1	0	0	0	1	0	0	3	1	0	0
38	3	0	3	0	1	1	2	1	2936119	1	0	0	0	1	0	0	0	0	0	0	0	0	0	0	1	0	0	0	1	0	0	0	3	1	1	0
38	3	0	2	1	1	1	3	0	2936119	2	0	0	0	1	1	1	0	0	0	0	0	0	0	0	0	0	0	0	1	0	0	0	3	1	0	1
38	3	0	1	0	1	1	2	0	2936119	1	0	0	1	0	0	0	0	0	0	0	0	0	0	0	1	0	0	0	1	0	0	0	3	1	0	0
38	3	0	1	0	1	1	2	0	2936119	2	0	0	0	1	0	1	0	0	0	0	0	0	0	0	0	0	0	0	1	0	0	0	3	1	0	0
38	3	0	1	0	1	1	3	0	2936119	1	0	0	0	0	0	0	0	0	1	0	0	0	0	0	1	0	0	0	1	0	0	0	3	1	0	0
38	3	0	1	0	1	1	2	0	2936119	1	0	0	0	1	0	0	0	0	0	0	0	0	0	0	1	0	0	0	0	0	0	0	3	1	0	0
39	8	1	3	0	2	1	15	0	968231	2	1	0	0	0	1	1	0	0	0	0	0	0	0	0	0	0	0	0	1	0	0	0	1	0	0	0
39	8	0	2	0	2	0	98	0	968231	1	1	0	0	0	0	0	0	0	0	0	0	0	0	0	1	0	0	0	1	0	0	0	1	0	0	0
39	8	1	4	0	2	1	5	0	968231	2	1	0	0	0	1	1	0	0	0	0	0	0	0	0	1	0	0	0	0	0	0	0	1	0	0	0
39	8	1	2	0	2	1	5	0	968231	2	1	0	0	0	0	1	0	0	0	0	0	0	0	0	0	0	0	0	0	0	0	0	1	0	0	0
39	8	0	2	0	2	0	1	0	968231	1	1	0	0	0	0	0	0	0	0	0	0	0	0	0	1	0	0	0	1	0	0	0	1	0	0	0
39	9	1	3	0	3	1	5	1	648019	2	0	1	0	1	0	1	0	0	0	0	0	0	0	0	0	0	0	0	1	0	0	0	1	1	1	0
39	9	0	2	0	3	1	11	0	648019	2	0	1	0	1	1	0	0	0	0	0	0	0	0	0	1	0	0	0	1	0	0	0	1	1	0	0
39	9	3	2	0	3	1	15	1	648019	2	0	1	0	1	0	1	1	0	0	0	1	0	1	0	1	0	0	0	1	0	0	0	1	1	1	0
40	8	0	1	1	2	1	7	0	1813709	2	1	0	0	1	0	1	0	0	0	0	0	0	0	0	0	0	0	0	1	0	0	0	2	0	0	1
40	8	1	1	0	2	1	6	1	1813709	2	1	0	0	1	0	1	0	0	0	0	0	0	0	0	0	0	0	0	1	0	0	0	2	0	1	0
40	8	1	2	0	2	1	6	1	1813709	2	1	0	0	1	0	1	0	0	0	0	0	0	0	0	0	0	0	0	1	0	0	0	2	0	1	0
40	8	1	1	0	2	1	6	1	1813709	2	1	0	0	1	0	1	0	0	0	0	0	0	0	0	1	0	0	0	1	0	0	0	2	0	1	0
40	8	0	1	0	2	0	5	1	1813709	1	1	0	0	0	0	0	0	0	0	0	0	0	0	0	1	0	0	0	0	0	0	0	2	0	1	0
40	8	1	1	0	2	0	5	1	1813709	1	1	0	0	0	0	0	0	0	0	0	0	0	0	0	0	0	0	0	0	0	0	0	2	0	1	0
40	8	1	1	0	2	1	98	0	1813709	2	1	0	0	0	0	1	0	0	0	0	0	0	0	0	1	0	0	0	1	0	0	0	2	0	0	0
40	8	0	1	0	2	0	1	0	1813709	1	1	0	0	1	0	0	0	0	0	0	0	0	0	0	0	0	0	0	0	0	0	0	2	0	0	0
40	8	0	2	0	2	0	4	0	1813709	1	1	0	0	1	0	0	0	0	0	0	0	0	0	0	1	0	0	0	1	0	0	0	2	0	0	0
40	8	1	2	0	2	0	4	0	1813709	1	1	0	0	1	0	0	0	0	0	0	0	0	0	0	1	0	0	0	1	0	0	0	2	0	0	0
40	8	0	1	0	2	0	7	1	1813709	1	1	0	0	1	0	0	0	0	0	0	0	0	0	0	0	0	0	0	0	0	0	0	2	0	1	0
40	8	0	2	0	2	0	25	0	1813709	2	1	0	0	0	1	0	0	0	0	0	0	0	0	0	1	0	0	0	0	1	0	0	2	0	0	0
40	8	0	3	0	2	0	98	0	1813709	1	1	0	0	0	0	0	0	0	0	0	0	0	0	0	1	0	0	0	1	0	0	0	2	0	0	0
40	8	1	2	0	2	0	98	0	1813709	1	1	0	0	0	0	0	0	0	0	0	0	0	0	0	1	0	0	0	1	0	0	0	2	0	0	0
40	8	1	1	0	2	0	98	0	1813709	1	1	0	0	0	0	0	0	0	0	0	0	0	0	0	1	0	0	0	1	0	0	0	2	0	0	0
40	2	0	2	0	2	1	9	0	838350	2	1	0	0	0	0	1	0	0	0	0	0	0	0	0	0	1	0	0	1	0	0	0	1	1	0	0
40	2	0	2	0	2	1	3	0	838350	1	1	0	0	0	0	0	0	0	0	0	0	0	0	0	0	1	0	0	0	1	0	0	1	1	0	0
40	2	0	3	0	2	1	6	0	838350	2	1	0	0	0	0	1	0	0	0	0	0	0	0	0	0	1	0	0	0	1	0	0	1	1	0	0
41	6	0	1	0	3	0	2	0	675088	1	0	1	0	0	0	0	0	0	0	0	0	0	0	0	1	0	0	0	1	0	0	0	1	0	0	0
41	6	0	1	0	3	0	2	0	675088	2	0	1	1	0	0	1	0	0	0	0	0	0	0	0	0	0	0	0	1	0	0	0	1	0	0	0
41	6	0	1	0	3	0	2	0	675088	1	0	1	1	0	0	0	0	0	0	0	0	0	0	0	0	0	0	0	1	0	0	0	1	0	0	0
41	6	0	1	1	3	1	2	1	675088	2	0	1	0	1	0	1	0	0	0	0	0	0	0	0	1	0	0	0	1	0	0	0	1	0	1	1
41	6	0	1	0	3	0	98	0	675088	1	0	1	1	0	0	0	0	0	0	0	0	0	0	0	0	0	0	0	0	0	0	0	1	0	0	0
41	6	1	1	0	3	1	98	0	675088	2	0	1	0	1	0	1	0	0	0	0	0	0	0	0	0	0	0	0	1	0	0	0	1	0	0	0
41	6	1	1	0	3	1	98	0	675088	2	0	1	1	0	0	1	0	0	0	0	0	0	0	0	1	0	0	0	1	0	0	0	1	0	0	0
41	6	0	1	0	3	0	98	1	675088	1	0	1	1	0	0	0	0	0	0	0	0	0	0	0	1	0	0	0	1	0	0	0	1	0	1	0
41	6	0	1	0	3	0	98	0	675088	1	0	1	1	0	0	0	0	0	0	0	0	0	0	0	0	0	0	0	1	0	0	0	1	0	0	0
41	6	0	1	0	3	0	1	0	675088	1	0	1	1	0	0	0	0	0	0	0	0	0	0	0	1	0	0	0	1	0	0	0	1	0	0	0
41	8	0	2	0	2	1	15	0	660524	1	1	0	0	0	0	0	0	0	0	0	0	0	0	0	0	1	0	0	0	1	0	0	1	1	0	0
41	8	0	6	1	2	1	12	0	660524	2	1	0	0	0	1	1	0	0	0	0	0	0	0	0	0	1	0	0	0	1	0	0	1	1	0	1
41	8	0	5	0	2	1	6	0	660524	1	1	0	0	0	0	0	0	0	0	0	0	0	0	0	0	0	0	0	1	0	0	0	1	1	0	0
41	8	2	1	0	2	3	6	0	660524	2	1	0	0	0	0	1	0	0	0	0	0	0	0	0	1	0	0	0	1	0	0	0	1	1	0	0
41	8	0	1	0	2	1	12	0	660524	1	1	0	0	0	0	0	0	0	.	1	0	0	0	0	0	1	0	0	0	1	0	0	1	1	0	0
42	10	0	3	0	3	0	10	0	589733	2	0	1	0	0	1	1	0	0	0	0	0	0	0	0	1	0	0	0	1	0	0	0	1	0	0	0
42	10	0	2	1	3	0	11	1	589733	2	0	1	0	0	1	1	0	1	0	0	0	0	0	0	1	0	0	0	1	0	0	0	1	0	1	1
42	10	0	2	0	3	0	5	0	589733	1	0	1	0	0	0	0	0	0	0	0	0	0	0	0	1	0	0	0	0	1	0	0	1	0	0	0
42	10	0	3	0	3	0	7	0	589733	2	0	1	0	0	1	0	0	0	0	0	0	0	0	0	1	0	0	0	1	0	0	0	1	0	0	0
42	3	0	1	0	1	1	2	0	1047335	1	0	0	0	0	0	0	0	0	0	0	0	0	0	0	0	0	1	0	0	0	1	0	1	1	0	0
42	3	1	2	0	1	3	10	0	1047335	2	0	0	0	0	0	1	1	0	0	0	0	0	0	0	0	1	0	0	0	0	1	0	1	1	0	0
42	3	0	2	0	1	1	2	0	1047335	1	0	0	0	0	0	0	0	0	0	0	0	0	0	0	0	0	1	0	0	1	0	0	1	1	0	0
42	3	0	2	0	1	1	1	0	1047335	1	0	0	0	0	0	0	0	0	1	0	1	0	0	0	0	1	0	0	0	0	1	0	1	1	0	0
42	3	0	2	0	1	1	1	0	1047335	1	0	0	0	0	0	0	0	0	0	0	0	0	0	0	0	0	1	0	0	0	1	0	1	1	0	0
42	3	0	2	0	1	1	3	0	1047335	1	0	0	0	0	0	0	0	0	0	0	0	0	0	0	0	0	0	0	0	1	0	0	1	1	0	0
43	1	0	2	0	1	0	2	0	348031	2	0	0	1	0	1	0	0	0	0	0	0	0	0	0	0	0	0	0	0	0	0	0	0	0	0	0
43	1	0	3	0	1	0	2	0	348031	1	0	0	0	1	0	0	0	0	0	0	0	0	0	0	0	0	0	0	1	0	0	0	0	0	0	0
43	1	0	1	0	1	0	2	0	348031	1	0	0	0	1	0	0	0	0	0	0	0	0	0	0	1	0	0	0	1	0	0	0	0	0	0	0
43	1	0	1	0	1	0	2	0	348031	2	0	0	1	0	0	1	0	0	0	0	0	0	0	0	0	0	0	0	1	0	0	0	0	0	0	0
43	1	0	1	0	1	0	2	0	348031	1	0	0	0	1	0	0	0	0	0	0	0	0	0	0	0	0	0	0	0	0	0	0	0	0	0	0
43	1	0	1	0	1	0	3	0	348031	1	0	0	0	1	0	0	0	0	0	0	0	0	0	0	0	0	0	0	1	0	0	0	0	0	0	0
43	1	0	2	0	1	0	2	0	348031	2	0	0	0	0	0	1	0	0	0	0	0	0	0	0	0	0	0	0	0	0	0	0	0	0	0	0
43	1	0	1	0	1	0	1	0	348031	1	0	0	0	1	0	0	0	0	0	0	0	0	0	0	0	0	0	0	1	0	0	0	0	0	0	0
43	1	0	1	0	1	0	1	0	348031	1	0	0	0	1	0	0	0	0	0	0	0	0	0	0	0	0	0	0	0	0	0	0	0	0	0	0
43	1	0	1	0	1	0	3	0	348031	1	0	0	1	0	0	0	0	0	0	0	0	0	0	0	0	0	0	0	0	0	0	0	0	0	0	0
43	1	0	1	0	1	1	2	0	348031	2	0	0	0	1	0	1	0	0	0	0	0	0	0	0	1	0	0	0	1	0	0	0	0	0	0	0
43	11	0	3	0	3	1	10	1	1005655	2	0	1	0	0	1	1	0	0	1	0	0	0	0	0	1	0	0	0	1	0	0	0	1	1	1	0
43	11	0	1	0	3	1	10	0	1005655	1	0	1	0	0	0	0	0	0	0	1	0	0	0	0	1	0	0	0	1	0	0	0	1	1	0	0
43	11	0	4	0	3	1	2	0	1005655	1	0	1	0	0	0	0	0	0	0	0	0	0	0	0	0	1	0	0	0	1	0	0	1	1	0	0
43	11	0	2	0	3	1	6	0	1005655	1	0	1	0	0	0	0	0	0	0	0	0	0	0	0	1	0	0	0	0	1	0	0	1	1	0	0
44	11	0	2	0	3	0	3	0	563290	1	0	1	0	0	0	0	0	0	0	0	0	0	0	0	0	1	0	0	0	1	0	0	1	0	0	0
44	11	0	2	0	3	0	98	0	563290	2	0	1	0	0	0	1	0	0	0	0	0	0	0	0	1	0	0	0	1	0	0	0	1	0	0	0
44	11	0	1	1	3	0	3	1	563290	1	0	1	0	0	0	0	1	0	0	0	0	0	0	0	1	0	0	0	1	0	0	0	1	0	1	1
44	11	0	1	0	3	0	4	0	563290	1	0	1	0	0	0	0	0	0	0	1	0	0	0	0	0	1	0	0	1	0	0	0	1	0	0	0
44	11	0	2	0	3	0	15	1	563290	1	0	1	0	0	0	0	0	0	0	0	0	0	0	0	0	1	0	0	0	0	1	0	1	0	1	0
44	11	0	3	0	3	0	8	0	563290	1	0	1	0	0	0	0	0	0	1	1	0	0	0	0	0	1	0	0	0	1	0	0	1	0	0	0
44	11	0	2	0	3	0	5	0	563290	1	0	1	0	0	0	0	0	0	0	0	0	0	0	0	0	1	0	0	0	1	0	0	1	0	0	0
44	11	0	2	1	3	0	5	1	563290	1	0	1	0	0	0	0	0	0	0	0	0	0	0	0	1	0	0	0	0	1	0	0	1	0	1	1
44	11	0	2	0	3	0	3	0	563290	1	0	1	0	0	0	0	0	0	0	1	0	0	0	0	1	0	0	0	1	0	0	0	1	0	0	0
44	7	0	3	0	2	1	3	0	1415077	1	1	0	0	0	0	0	0	0	0	0	0	0	0	0	0	1	0	0	1	0	0	0	1	1	0	0
44	7	0	3	1	2	1	7	1	1415077	1	1	0	0	1	0	0	0	0	0	0	1	0	0	0	1	0	0	0	0	1	0	0	1	1	1	1
44	7	0	4	1	2	1	7	1	1415077	2	1	0	0	1	0	1	0	0	0	0	1	0	0	0	1	0	0	0	1	0	0	0	1	1	1	1
44	7	98	1	1	2	1	20	1	1415077	1	1	0	0	0	0	0	0	0	0	0	0	0	0	0	1	0	0	0	1	0	0	0	1	1	1	1
44	7	0	2	0	2	1	6	0	1415077	1	1	0	0	0	0	0	0	0	0	0	0	0	0	0	1	0	0	0	1	0	0	0	1	1	0	0
44	7	0	2	0	2	1	3	0	1415077	1	1	0	0	1	0	0	0	0	0	0	0	0	0	0	1	0	0	0	0	1	0	0	1	1	0	0
44	7	0	2	0	2	1	10	0	1415077	1	1	0	0	0	0	0	0	0	0	0	0	0	0	0	1	0	0	0	0	1	0	0	1	1	0	0
44	7	0	3	1	2	1	6	1	1415077	2	1	0	0	0	1	0	0	0	0	0	0	0	0	0	1	0	0	0	1	0	0	0	1	1	1	1
44	7	0	1	0	2	1	2	0	1415077	1	1	0	1	0	0	0	0	0	0	0	0	0	0	0	1	0	0	0	0	1	0	0	1	1	0	0
44	7	1	1	0	2	2	2	0	1415077	2	1	0	0	0	0	1	0	0	0	0	0	0	0	0	1	0	0	0	1	0	0	0	1	1	0	0
44	7	0	2	0	2	1	3	0	1415077	2	1	0	0	0	1	1	0	0	0	0	0	0	0	0	0	0	0	0	1	0	0	0	1	1	0	0
45	3	0	1	0	1	0	3	0	942833	1	0	0	0	0	0	0	0	0	0	0	0	0	0	0	0	0	0	0	0	0	0	0	1	0	0	0
45	3	0	1	0	1	0	98	0	942833	1	0	0	0	1	0	0	0	0	0	0	0	0	0	0	1	0	0	0	1	0	0	0	1	0	0	0
45	3	0	2	1	1	0	98	1	942833	2	0	0	0	1	1	1	0	0	0	0	0	0	0	0	1	0	0	0	1	0	0	0	1	0	1	1
45	3	0	1	0	1	0	95	0	942833	1	0	0	0	1	0	0	0	0	0	0	0	0	0	0	1	0	0	0	1	0	0	0	1	0	0	0
45	3	0	1	0	1	0	98	0	942833	1	0	0	0	0	0	0	0	0	0	0	0	0	0	0	1	0	0	0	1	0	0	0	1	0	0	0
45	3	0	1	0	1	0	7	0	942833	1	0	0	0	0	0	0	0	0	0	0	0	0	0	0	1	0	0	0	0	1	0	0	1	0	0	0
45	3	98	5	0	1	0	4	0	942833	2	0	0	0	0	1	0	0	0	0	0	0	0	0	0	0	0	0	0	0	0	0	0	1	0	0	0
45	3	0	1	0	1	0	98	0	942833	2	0	0	0	1	0	1	1	0	0	0	0	0	0	0	0	0	0	0	1	0	0	0	1	0	0	0
45	3	0	3	0	1	0	5	0	942833	2	0	0	1	0	1	0	0	0	0	0	0	0	0	0	0	0	0	0	1	0	0	0	1	0	0	0
45	8	0	2	1	2	1	3	1	743740	2	1	0	0	1	0	1	0	0	0	0	0	0	0	0	0	0	0	0	1	0	0	0	1	1	1	1
45	8	1	4	0	2	1	10	1	743740	2	1	0	0	0	0	1	0	0	0	0	0	0	0	0	0	1	0	0	0	1	0	0	1	1	1	0
45	8	0	2	0	2	1	7	0	743740	1	1	0	0	1	0	0	0	0	0	0	0	0	0	0	0	0	0	0	1	0	0	0	1	1	0	0
45	8	0	4	1	2	1	85	0	743740	2	1	0	0	0	1	1	0	0	0	0	0	0	0	0	0	0	0	0	0	0	1	0	1	1	0	1
45	8	0	3	0	2	1	10	1	743740	2	1	0	1	0	1	0	0	0	0	0	0	0	0	0	1	0	0	0	1	0	0	0	1	1	1	0
45	8	1	1	0	2	2	8	0	743740	2	1	0	0	0	0	1	0	0	0	0	0	0	0	0	1	0	0	0	1	0	0	0	1	1	0	0
45	8	1	1	0	2	2	8	0	743740	2	1	0	0	0	0	1	0	0	0	0	0	0	0	0	1	0	0	0	1	0	0	0	1	1	0	0
46	10	0	2	0	3	0	3	0	634351	1	0	1	0	0	0	0	0	0	0	0	0	0	0	0	0	1	0	0	0	1	0	0	1	0	0	0
46	10	0	2	0	3	0	5	0	634351	2	0	1	0	0	1	1	0	0	1	0	0	0	0	0	1	0	0	0	1	0	0	0	1	0	0	0
46	10	0	3	0	3	1	7	0	615830	1	0	1	0	1	0	0	0	0	0	1	0	0	0	0	0	1	0	0	0	1	0	0	1	1	0	0
46	10	98	1	0	3	1	8	0	615830	1	0	1	0	0	0	0	0	0	0	0	0	0	0	0	0	1	0	0	1	0	0	0	1	1	0	0
46	10	0	2	0	3	1	6	0	615830	1	0	1	0	0	0	0	0	0	1	0	0	0	0	0	0	1	0	0	0	1	0	0	1	1	0	0
46	10	0	2	0	3	1	7	0	615830	1	0	1	0	0	0	0	0	0	0	0	0	0	0	0	1	0	0	0	1	0	0	0	1	1	0	0
46	10	1	3	0	3	2	12	0	615830	2	0	1	0	0	1	1	0	0	0	0	0	0	0	0	1	0	0	0	1	0	0	0	1	1	0	0
46	10	0	3	1	3	1	6	1	615830	1	0	1	0	0	0	0	0	0	0	0	0	0	0	0	0	1	0	0	1	0	0	0	1	1	1	1
46	10	0	1	0	3	1	3	0	615830	1	0	1	0	0	0	0	0	0	0	1	0	0	0	0	0	1	0	0	0	1	0	0	1	1	0	0
46	10	0	2	0	3	1	10	0	615830	1	0	1	0	0	0	0	0	0	0	1	0	0	0	0	1	0	0	0	0	1	0	0	1	1	0	0
46	10	0	2	0	3	1	12	0	615830	1	0	1	0	0	0	0	0	0	0	0	0	0	0	0	0	1	0	0	0	1	0	0	1	1	0	0
46	10	98	3	1	3	1	10	1	615830	1	0	1	0	0	0	0	0	0	0	0	0	0	0	0	1	0	0	0	1	0	0	0	1	1	1	1
46	10	0	1	0	3	1	3	0	615830	1	0	1	0	1	0	0	0	0	0	0	0	0	0	0	1	0	0	0	1	0	0	0	1	1	0	0
47	3	0	4	0	1	0	98	0	3095855	2	0	0	1	0	1	1	0	0	0	0	0	0	0	0	0	0	0	0	1	0	0	0	3	0	0	0
47	3	0	3	0	1	0	2	0	3095855	2	0	0	0	0	1	1	0	0	0	0	0	0	0	0	1	0	0	0	1	0	0	0	3	0	0	0
47	3	0	1	0	1	0	5	0	3095855	1	0	0	1	0	0	0	0	0	0	0	0	0	0	0	1	0	0	0	1	0	0	0	3	0	0	0
47	3	0	4	0	1	0	4	0	3095855	2	0	0	1	0	1	1	0	0	0	0	0	0	0	0	0	0	0	0	1	0	0	0	3	0	0	0
47	3	0	4	0	1	0	4	0	3095855	1	0	0	1	0	0	0	0	0	0	0	0	0	0	0	0	0	0	0	1	0	0	0	3	0	0	0
47	3	0	2	0	1	0	2	0	3095855	2	0	0	1	0	1	0	0	0	0	0	0	0	0	0	1	0	0	0	1	0	0	0	3	0	0	0
47	6	0	1	0	3	1	2	0	642607	1	0	1	0	0	0	0	0	0	0	1	0	0	0	0	0	1	0	0	0	1	0	0	1	1	0	0
47	6	0	1	0	3	1	1	0	642607	1	0	1	0	0	0	0	0	0	0	0	0	0	0	0	0	1	0	0	0	1	0	0	1	1	0	0
47	6	0	1	0	3	1	4	0	642607	1	0	1	0	1	0	0	0	0	.	1	.	0	0	1	1	0	0	0	0	1	0	0	1	1	0	0
47	6	0	1	1	3	1	2	1	642607	2	0	1	0	0	0	1	1	1	0	.	1	1	1	1	1	0	0	0	1	0	0	0	1	1	1	1
47	6	0	1	0	3	1	3	0	642607	2	0	1	0	0	0	1	0	.	0	0	0	0	0	0	0	0	0	0	0	0	0	0	1	1	0	0
48	8	0	2	0	2	0	2	0	477451	2	1	0	0	1	1	0	0	0	0	0	0	0	0	0	0	0	0	0	0	0	0	0	0	0	0	0
48	8	1	4	0	2	1	5	0	477451	2	1	0	0	0	1	1	0	0	0	0	0	0	0	0	1	0	0	0	0	1	0	0	0	0	0	0
48	8	0	1	0	2	0	10	0	477451	1	1	0	0	0	0	0	0	0	0	0	0	0	0	0	0	0	0	0	1	0	0	0	0	0	0	0
48	8	0	2	1	2	0	2	0	477451	2	1	0	0	1	1	1	0	0	0	0	0	0	0	0	1	0	0	0	1	0	0	0	0	0	0	1
48	8	0	3	0	2	1	12	1	348383	1	1	0	0	1	0	0	0	0	0	0	0	0	0	0	1	0	0	0	1	0	0	0	0	1	1	0
48	8	0	1	0	2	1	8	0	348383	2	1	0	0	1	0	1	0	0	1	0	0	0	0	0	0	0	0	0	1	0	0	0	0	1	0	0
49	10	0	1	0	3	0	6	0	1290622	1	0	1	0	0	0	0	0	0	0	0	0	0	0	0	0	1	0	0	0	1	0	0	1	0	0	0
49	10	0	2	0	3	0	7	0	1290622	2	0	1	0	0	1	0	0	0	0	0	0	0	0	0	1	0	0	0	1	0	0	0	1	0	0	0
49	10	0	1	0	3	0	3	0	1290622	1	0	1	0	0	0	0	0	0	1	0	0	0	0	0	1	0	0	0	1	0	0	0	1	0	0	0
49	1	0	1	0	1	1	3	0	2164187	1	0	0	1	0	0	0	0	1	0	0	0	0	0	0	1	0	0	0	1	0	0	0	2	1	0	0
49	1	0	1	0	1	1	2	0	2164187	1	0	0	1	0	0	0	0	0	0	0	0	0	0	0	1	0	0	0	1	0	0	0	2	1	0	0
49	1	0	1	0	1	1	2	0	2164187	1	0	0	1	0	0	0	0	0	0	0	0	0	0	0	0	0	0	0	0	0	0	0	2	1	0	0
49	1	0	2	0	1	1	11	0	2164187	2	0	0	1	0	1	1	0	0	0	0	0	0	0	0	1	0	0	0	1	0	0	0	2	1	0	0
49	1	0	1	0	1	1	14	0	2164187	1	0	0	0	1	0	0	0	0	0	0	0	0	0	0	1	0	0	0	1	0	0	0	2	1	0	0
49	1	0	1	0	1	1	4	0	2164187	1	0	0	1	0	0	0	0	0	0	0	0	0	0	0	1	0	0	0	1	0	0	0	2	1	0	0
49	1	0	1	0	1	1	3	0	2164187	2	0	0	1	0	0	1	0	0	0	0	0	0	0	0	0	0	0	0	1	0	0	0	2	1	0	0
49	1	0	1	0	1	1	5	0	2164187	1	0	0	1	0	0	0	0	0	0	0	0	0	0	0	1	0	0	0	1	0	0	0	2	1	0	0
49	1	1	1	0	1	1	2	0	2164187	1	0	0	1	0	0	0	0	0	0	0	0	0	0	0	1	0	0	0	1	0	0	0	2	1	0	0
50	3	0	1	0	1	0	98	0	1014099	1	0	0	0	0	0	0	0	0	0	0	0	0	0	0	0	1	0	0	0	1	0	0	1	0	0	0
51	8	0	1	0	2	0	5	0	2126884	1	1	0	0	0	0	0	0	0	0	0	0	0	0	0	0	0	0	0	1	0	0	0	2	0	0	0
51	8	1	2	0	2	1	4	0	2126884	2	1	0	0	0	0	1	0	0	0	0	0	0	0	0	1	0	0	0	0	1	0	0	2	0	0	0
51	8	0	2	0	2	0	6	0	2126884	2	1	0	0	1	1	0	0	0	0	0	0	0	0	0	0	0	0	0	1	0	0	0	2	0	0	0
51	8	0	2	0	2	0	98	0	2126884	2	1	0	0	1	0	1	0	0	0	0	0	0	0	0	1	0	0	0	1	0	0	0	2	0	0	0
51	8	0	1	0	2	0	5	0	2126884	1	1	0	0	0	0	0	0	0	0	0	0	0	0	0	1	0	0	0	1	0	0	0	2	0	0	0
51	8	0	1	0	2	0	3	0	2126884	2	1	0	0	0	0	1	0	0	1	0	0	0	0	0	1	0	0	0	1	0	0	0	2	0	0	0
51	3	0	3	0	1	1	12	0	2265086	2	0	0	1	0	1	1	0	0	0	0	0	0	1	0	0	0	0	0	1	0	0	0	3	1	0	0
51	3	0	2	0	1	1	5	0	2265086	2	0	0	1	0	1	1	0	0	0	0	0	0	0	0	1	0	0	0	1	0	0	0	3	1	0	0
51	3	0	2	0	1	1	6	0	2265086	1	0	0	1	0	0	0	0	0	0	0	0	0	0	0	1	0	0	0	1	0	0	0	3	1	0	0
51	3	0	2	0	1	1	6	1	2265086	1	0	0	1	0	0	0	0	0	0	0	0	0	0	0	1	0	0	0	1	0	0	0	3	1	1	0
51	3	0	1	0	1	1	3	0	2265086	1	0	0	1	0	0	0	0	0	0	0	0	0	0	0	1	0	0	0	1	0	0	0	3	1	0	0
51	3	0	2	0	1	1	4	0	2265086	1	0	0	1	0	0	0	0	0	0	0	0	0	0	0	1	0	0	0	1	0	0	0	3	1	0	0
51	3	0	2	0	1	1	4	0	2265086	2	0	0	1	0	0	1	0	0	0	0	0	0	0	0	1	0	0	0	0	1	0	0	3	1	0	0
51	3	0	1	0	1	1	4	0	2265086	1	0	0	1	0	0	0	0	0	0	0	0	0	0	0	1	0	0	0	1	0	0	0	3	1	0	0
51	3	0	1	0	1	1	15	0	2265086	2	0	0	1	0	0	1	0	1	.	0	0	1	0	0	1	0	0	0	1	0	0	0	3	1	0	0
51	3	0	1	0	1	1	7	0	2265086	1	0	0	1	0	0	0	0	0	0	0	0	0	0	0	1	0	0	0	0	1	0	0	3	1	0	0
51	3	0	2	0	1	1	3	0	2265086	1	0	0	1	0	0	0	0	0	0	0	0	0	0	0	0	0	0	0	0	0	0	0	3	1	0	0
51	3	0	3	0	1	1	7	0	2265086	2	0	0	1	0	0	1	0	0	0	0	0	0	0	0	1	0	0	0	1	0	0	0	3	1	0	0
51	3	0	6	0	1	1	8	0	2265086	2	0	0	1	0	1	0	0	0	0	0	0	0	0	0	1	0	0	0	1	0	0	0	3	1	0	0
51	3	0	8	0	1	1	7	0	2265086	2	0	0	1	0	1	1	0	0	0	0	0	0	0	0	1	0	0	0	1	0	0	0	3	1	0	0
51	3	0	2	0	1	1	10	0	2265086	1	0	0	0	1	0	0	0	0	0	0	0	0	0	0	1	0	0	0	0	1	0	0	3	1	0	0
51	3	1	2	0	1	2	2	0	2265086	2	0	0	0	1	1	1	0	0	0	0	0	0	0	0	1	0	0	0	1	0	0	0	3	1	0	0
52	11	0	2	0	3	0	98	0	415556	1	0	1	0	0	0	0	1	0	0	0	0	0	0	0	1	0	0	0	0	1	0	0	0	0	0	0
52	11	0	2	0	3	0	98	0	415556	1	0	1	0	0	0	0	0	0	0	0	0	0	0	0	0	1	0	0	0	1	0	0	0	0	0	0
52	11	0	2	0	3	0	98	0	415556	1	0	1	0	0	0	0	0	0	0	0	0	0	0	0	0	0	0	0	1	0	0	0	0	0	0	0
52	11	0	3	1	3	0	98	1	415556	2	0	1	0	0	1	1	0	0	0	1	0	0	0	0	1	0	0	0	0	1	0	0	0	0	1	1
52	11	0	3	1	3	0	98	1	415556	2	0	1	0	0	1	1	0	0	0	1	0	0	0	0	1	0	0	0	1	0	0	0	0	0	1	1
52	11	0	1	0	3	0	3	0	415556	1	0	1	0	0	0	0	0	0	0	0	0	0	0	0	0	1	0	0	1	0	0	0	0	0	0	0
52	11	0	1	0	3	0	3	0	415556	1	0	1	0	0	0	0	0	0	0	0	0	0	0	0	0	1	0	0	1	0	0	0	0	0	0	0
52	11	0	1	0	3	0	98	1	415556	1	0	1	0	0	0	0	0	0	0	1	0	0	0	0	0	1	0	0	0	1	0	0	0	0	1	0
52	11	0	1	0	3	0	5	0	415556	1	0	1	0	0	0	0	0	0	0	0	0	0	0	0	1	0	0	0	0	1	0	0	0	0	0	0
52	10	0	1	0	3	1	3	0	693697	1	0	1	0	0	0	0	0	0	0	0	0	0	0	0	1	0	0	0	1	0	0	0	1	1	0	0
52	10	0	2	0	3	1	4	0	693697	2	0	1	0	0	0	1	0	0	0	0	0	0	0	0	1	0	0	0	1	0	0	0	1	1	0	0
52	10	0	2	0	3	1	10	0	693697	1	0	1	0	0	0	0	0	0	1	0	0	0	0	0	0	1	0	0	0	1	0	0	1	1	0	0
52	10	0	2	0	3	1	7	0	693697	1	0	1	0	0	0	0	0	0	0	0	0	0	0	0	1	0	0	0	1	0	0	0	1	1	0	0
52	10	0	2	0	3	1	2	0	693697	1	0	1	0	0	0	0	0	0	0	0	0	0	0	0	1	0	0	0	0	1	0	0	1	1	0	0
52	10	0	1	0	3	1	5	0	693697	2	0	1	0	0	1	0	1	0	.	0	0	0	0	0	1	0	0	0	1	0	0	0	1	1	0	0
52	10	0	2	0	3	1	3	0	693697	1	0	1	0	0	0	0	0	0	1	0	0	0	0	0	0	1	0	0	0	0	1	0	1	1	0	0
53	2	1	3	0	2	1	6	0	1991963	2	1	0	1	0	1	1	0	0	0	0	0	0	0	0	1	0	0	0	1	0	0	0	2	0	0	0
53	2	1	2	0	2	1	12	1	1991963	2	1	0	1	0	1	1	0	0	0	0	0	0	0	0	1	0	0	0	0	1	0	0	2	0	1	0
53	2	0	2	0	2	0	98	0	1991963	2	1	0	1	0	1	1	0	0	0	0	0	0	0	0	0	0	0	0	1	0	0	0	2	0	0	0
53	2	0	2	0	2	0	6	0	1991963	1	1	0	1	0	0	0	0	0	0	0	0	0	0	0	1	0	0	0	0	1	0	0	2	0	0	0
53	2	0	5	0	2	0	98	0	1991963	2	1	0	0	1	1	1	0	0	0	0	0	0	0	0	1	0	0	0	1	0	0	0	2	0	0	0
53	2	0	7	0	2	0	12	0	1991963	2	1	0	0	1	0	1	0	0	0	1	0	0	0	0	1	0	0	0	0	1	0	0	2	0	0	0
53	2	0	4	0	2	0	12	0	1991963	1	1	0	0	0	0	0	0	0	0	0	0	0	0	0	1	0	0	0	0	1	0	0	2	0	0	0
53	2	0	1	0	2	0	10	0	1991963	1	1	0	1	0	0	0	0	0	0	1	0	0	0	0	1	0	0	0	0	0	0	0	2	0	0	0
53	3	1	2	0	1	1	6	0	1560872	2	0	0	1	0	1	1	0	0	0	0	0	0	0	0	0	0	0	0	0	0	0	0	2	1	0	0
53	3	0	3	0	1	1	5	0	1560872	1	0	0	1	0	0	0	0	0	0	0	0	0	0	0	1	0	0	0	1	0	0	0	2	1	0	0
53	3	1	1	0	1	1	4	0	1560872	2	0	0	1	0	0	1	0	0	0	0	0	0	0	0	1	0	0	0	1	0	0	0	2	1	0	0
53	3	0	2	0	1	1	2	0	1560872	1	0	0	1	0	0	0	0	0	0	0	0	0	0	0	1	0	0	0	1	0	0	0	2	1	0	0
53	3	0	3	0	1	1	4	0	1560872	2	0	0	0	1	1	1	0	0	0	0	0	0	0	0	0	0	0	0	0	0	0	0	2	1	0	0
53	3	0	3	0	1	1	3	0	1560872	1	0	0	1	0	0	0	0	1	0	0	0	0	0	0	0	0	0	0	0	0	0	0	2	1	0	0
53	3	0	3	0	1	1	7	0	1560872	2	0	0	0	1	1	1	0	0	0	0	0	0	0	0	0	0	0	0	1	0	0	0	2	1	0	0
53	3	0	2	0	1	1	6	0	1560872	2	0	0	1	0	0	1	0	1	0	0	0	1	0	0	0	0	0	0	1	0	0	0	2	1	0	0
53	3	1	4	0	1	2	7	0	1560872	2	0	0	1	0	1	1	0	0	0	0	1	0	0	0	0	0	0	0	0	0	0	0	2	1	0	0
53	3	0	3	0	1	1	3	0	1560872	2	0	0	1	0	1	1	0	0	0	0	0	0	0	0	0	0	0	0	0	0	0	0	2	1	0	0
53	3	0	2	0	1	1	4	0	1560872	1	0	0	1	0	0	0	0	0	0	0	0	0	0	0	1	0	0	0	1	0	0	0	2	1	0	0
53	3	0	1	0	1	1	2	0	1560872	1	0	0	1	0	0	0	0	0	0	0	0	0	0	0	0	0	0	0	0	0	0	0	2	1	0	0
53	3	0	1	0	1	1	2	0	1560872	1	0	0	1	0	0	0	0	0	0	0	0	0	0	0	0	0	0	0	0	0	0	0	2	1	0	0
53	3	0	4	0	1	1	8	0	1560872	1	0	0	1	0	0	0	0	0	0	0	0	0	0	0	1	0	0	0	1	0	0	0	2	1	0	0
53	3	0	2	0	1	1	3	1	1560872	1	0	0	1	0	0	0	0	0	0	0	0	0	0	0	1	0	0	0	1	0	0	0	2	1	1	0
53	3	0	2	0	1	1	6	0	1560872	1	0	0	0	0	0	0	0	0	0	0	0	0	0	0	1	0	0	0	1	0	0	0	2	1	0	0
53	3	0	1	0	1	1	2	0	1560872	1	0	0	1	0	0	0	0	1	0	0	0	1	0	0	0	0	0	0	0	0	0	0	2	1	0	0
54	11	0	2	0	3	0	5	0	526348	1	0	1	0	0	0	0	0	0	0	0	0	0	0	0	0	1	0	0	0	1	0	0	1	0	0	0
54	11	0	2	0	3	0	15	0	526348	1	0	1	0	0	0	0	0	1	1	0	0	0	0	0	1	0	0	0	0	0	0	0	1	0	0	0
54	11	0	2	0	3	1	98	0	526348	2	0	1	0	0	0	1	0	0	0	0	0	0	0	0	1	0	0	0	0	1	0	0	1	0	0	0
54	11	0	1	0	3	0	4	0	526348	1	0	1	0	0	0	0	0	0	0	0	0	0	0	0	0	0	0	0	1	0	0	0	1	0	0	0
54	11	0	4	0	3	0	3	0	526348	1	0	1	0	0	0	0	0	0	0	0	0	0	0	0	0	1	0	0	1	0	0	0	1	0	0	0
54	11	0	2	0	3	0	2	0	526348	2	0	1	0	0	1	1	0	0	0	0	0	0	0	0	1	0	0	0	1	0	0	0	1	0	0	0
54	11	99	2	0	3	0	98	0	526348	1	0	1	0	0	0	0	0	0	0	0	0	0	0	0	0	0	0	0	1	0	0	0	1	0	0	0
54	8	0	3	0	2	1	8	0	775698	1	1	0	0	0	0	0	0	0	0	0	0	0	0	0	1	0	0	0	0	1	0	0	1	1	0	0
54	8	0	2	0	2	1	1	0	775698	1	1	0	0	0	0	0	0	0	0	0	0	0	0	0	1	0	0	0	1	0	0	0	1	1	0	0
54	8	0	2	0	2	1	10	0	775698	1	1	0	0	0	0	0	0	0	0	0	0	0	0	0	1	0	0	0	1	0	0	0	1	1	0	0
54	8	1	2	0	2	1	4	0	775698	1	1	0	0	0	0	0	0	0	0	0	0	0	0	0	0	1	0	0	1	0	0	0	1	1	0	0
54	8	0	1	0	2	1	5	0	775698	.	1	0	0	0	0	.	0	0	0	0	0	0	0	0	1	0	0	0	1	0	0	0	1	1	0	0
55	3	0	4	0	1	0	98	0	1891900	2	0	0	0	0	1	1	0	0	0	0	0	0	0	0	1	0	0	0	1	0	0	0	2	0	0	0
55	3	0	6	0	1	0	98	0	1891900	2	0	0	0	0	1	1	0	0	0	0	0	0	0	0	0	0	0	0	1	0	0	0	2	0	0	0
55	3	0	6	0	1	0	98	0	1891900	1	0	0	0	0	0	0	0	0	0	0	0	0	0	0	0	0	0	0	0	0	0	0	2	0	0	0
55	3	0	3	0	1	0	98	0	1891900	2	0	0	0	0	1	1	0	0	0	0	0	0	0	0	0	0	0	0	0	0	0	0	2	0	0	0
55	3	0	3	0	1	0	98	0	1891900	2	0	0	0	0	1	1	0	0	0	0	0	0	0	0	0	0	0	0	1	0	0	0	2	0	0	0
55	3	0	3	0	1	0	98	0	1891900	2	0	0	0	0	0	1	0	0	0	0	0	0	0	0	1	0	0	0	1	0	0	0	2	0	0	0
55	3	0	4	0	1	0	5	0	1891900	1	0	0	0	0	0	0	0	0	0	0	0	0	0	0	0	0	0	0	0	0	0	0	2	0	0	0
55	3	0	4	0	1	0	98	0	1891900	2	0	0	0	0	0	1	0	0	0	0	0	0	0	0	0	0	0	0	0	0	0	0	2	0	0	0
55	8	0	1	0	2	1	10	0	229703	1	1	0	0	0	0	0	1	0	0	0	1	0	0	0	0	1	0	0	0	1	0	0	0	1	0	0
55	8	0	1	0	2	1	3	0	229703	1	1	0	0	0	0	0	0	0	0	1	0	0	0	0	0	1	0	0	0	0	1	0	0	1	0	0
55	8	0	2	0	2	1	10	0	229703	1	1	0	0	0	0	0	0	0	0	0	0	0	0	0	0	0	1	0	0	0	1	0	0	1	0	0
56	6	0	2	0	3	0	98	0	513696	2	0	1	0	0	1	0	0	0	0	0	0	0	0	0	1	0	0	0	0	1	0	0	1	0	0	0
56	6	0	2	0	3	0	2	0	513696	1	0	1	0	0	0	0	0	0	0	0	0	0	0	0	1	0	0	0	0	1	0	0	1	0	0	0
56	6	0	1	0	3	0	1	0	513696	1	0	1	0	0	0	0	0	0	0	0	0	0	0	0	1	0	0	0	1	0	0	0	1	0	0	0
56	6	0	1	0	3	0	1	0	513696	1	0	1	0	0	0	0	0	0	0	0	0	0	0	0	1	0	0	0	1	0	0	0	1	0	0	0
56	6	0	1	0	3	0	2	0	513696	1	0	1	0	0	0	0	0	0	0	0	0	0	0	0	1	0	0	0	1	0	0	0	1	0	0	0
56	6	0	1	1	3	0	1	0	513696	1	0	1	0	0	0	0	0	0	0	0	0	0	0	0	1	0	0	0	1	0	0	0	1	0	0	1
56	6	0	2	1	3	0	98	1	513696	2	0	1	0	0	1	0	0	0	0	0	0	0	0	0	1	0	0	0	0	1	0	0	1	0	1	1
56	6	2	1	0	3	2	3	1	513696	2	0	1	0	0	0	1	0	0	0	0	0	0	0	0	1	0	0	0	0	1	0	0	1	0	1	0
56	6	0	1	0	3	0	1	0	513696	1	0	1	0	0	0	0	0	0	0	0	0	0	0	0	1	0	0	0	1	0	0	0	1	0	0	0
56	6	0	1	1	3	0	98	1	513696	1	0	1	0	0	0	0	0	0	0	0	0	0	0	0	1	0	0	0	1	0	0	0	1	0	1	1
56	6	0	1	0	3	0	1	0	513696	1	0	1	0	0	0	0	0	0	0	0	0	0	0	0	1	0	0	0	1	0	0	0	1	0	0	0
56	6	0	1	0	3	0	1	0	513696	1	0	1	0	0	0	0	0	0	0	0	0	0	0	0	0	1	0	0	1	0	0	0	1	0	0	0
56	3	0	4	0	1	1	8	0	1346807	2	0	0	0	1	1	1	0	0	0	0	0	0	0	0	1	0	0	0	1	0	0	0	2	1	0	0
56	3	0	3	0	1	1	6	0	1346807	2	0	0	1	0	1	1	0	1	0	0	0	1	0	0	1	0	0	0	1	0	0	0	2	1	0	0
56	3	0	3	0	1	1	9	0	1346807	2	0	0	1	0	1	1	0	0	0	0	0	0	0	0	0	0	0	0	0	0	0	0	2	1	0	0
56	3	0	2	0	1	1	15	0	1346807	2	0	0	0	0	0	1	0	1	0	0	0	0	0	1	0	0	0	0	1	0	0	0	2	1	0	0
56	3	0	3	0	1	1	2	0	1346807	1	0	0	1	0	0	0	0	0	0	0	0	0	0	0	1	0	0	0	0	0	0	0	2	1	0	0
56	3	1	2	0	1	2	13	0	1346807	2	0	0	0	1	1	1	0	0	0	0	0	0	0	0	0	0	0	0	0	1	0	0	2	1	0	0
56	3	0	2	0	1	1	6	0	1346807	1	0	0	1	0	0	0	0	0	.	0	0	0	0	0	1	0	0	0	0	1	0	0	2	1	0	0
56	3	0	3	0	1	1	10	0	1346807	2	0	0	1	0	1	1	0	1	0	0	0	1	0	1	1	0	0	0	0	1	0	0	2	1	0	0
56	3	0	2	0	1	1	5	1	1346807	1	0	0	0	0	0	0	0	0	0	0	0	0	0	0	0	0	0	0	1	0	0	0	2	1	1	0
56	3	0	4	0	1	1	6	0	1346807	2	0	0	1	0	1	1	0	0	0	0	0	0	0	0	1	0	0	0	1	0	0	0	2	1	0	0
56	3	0	2	1	1	1	2	1	1346807	2	0	0	1	0	1	1	0	0	0	0	0	0	0	0	1	0	0	0	1	0	0	0	2	1	1	1
56	3	0	2	0	1	1	3	0	1346807	1	0	0	1	0	0	0	0	0	0	0	0	0	0	0	1	0	0	0	1	0	0	0	2	1	0	0
56	3	0	2	0	1	1	6	0	1346807	1	0	0	1	0	0	0	0	0	.	.	0	0	0	0	0	0	0	0	0	0	0	0	2	1	0	0
56	3	0	1	0	1	1	9	0	1346807	2	0	0	1	0	0	1	0	1	0	0	0	1	0	0	1	0	0	0	1	0	0	0	2	1	0	0
56	3	0	2	0	1	1	5	0	1346807	1	0	0	1	0	0	0	0	0	0	0	0	0	0	0	0	0	0	0	0	1	0	0	2	1	0	0
57	2	0	3	0	2	0	4	0	552752	1	1	0	1	0	0	0	0	0	0	0	0	0	0	0	0	0	0	0	1	0	0	0	1	0	0	0
57	2	0	1	0	2	0	3	0	552752	1	1	0	1	0	0	0	0	0	0	0	0	0	0	0	1	0	0	0	1	0	0	0	1	0	0	0
57	2	0	1	0	2	0	98	0	552752	1	1	0	0	1	0	0	0	0	0	1	0	0	0	0	1	0	0	0	1	0	0	0	1	0	0	0
57	2	0	2	0	2	0	6	0	552752	2	1	0	1	0	1	1	0	0	0	0	0	0	0	0	1	0	0	0	1	0	0	0	1	0	0	0
57	2	0	3	0	2	0	5	0	552752	1	1	0	0	1	0	0	0	0	0	0	0	0	0	0	1	0	0	0	1	0	0	0	1	0	0	0
57	2	0	4	0	2	0	98	0	552752	2	1	0	1	0	1	0	0	0	0	0	0	0	0	0	1	0	0	0	1	0	0	0	1	0	0	0
57	2	1	5	0	2	1	6	0	552752	2	1	0	1	0	1	1	0	0	0	0	0	0	0	0	1	0	0	0	1	0	0	0	1	0	0	0
57	2	0	1	0	2	0	98	0	552752	1	1	0	1	0	0	0	0	0	0	0	0	0	0	0	1	0	0	0	1	0	0	0	1	0	0	0
57	2	99	2	0	2	0	98	0	552752	2	1	0	0	1	1	1	0	0	0	0	0	0	0	0	1	0	0	0	1	0	0	0	1	0	0	0
57	2	0	2	0	2	0	98	0	552752	2	1	0	0	1	1	1	0	0	0	0	0	0	0	0	1	0	0	0	1	0	0	0	1	0	0	0
57	2	0	2	1	2	0	98	0	552752	1	1	0	1	0	0	0	0	0	0	0	0	0	0	0	1	0	0	0	1	0	0	0	1	0	0	1
57	2	0	2	0	2	0	98	0	552752	2	1	0	1	0	1	1	0	0	0	0	0	0	0	0	1	0	0	0	1	0	0	0	1	0	0	0
57	2	1	2	0	2	0	98	0	552752	2	1	0	1	0	1	1	0	0	0	0	0	0	0	0	1	0	0	0	0	1	0	0	1	0	0	0
57	2	0	3	0	2	0	10	0	552752	2	1	0	1	0	1	1	0	0	0	0	0	0	0	0	1	0	0	0	1	0	0	0	1	0	0	0
57	3	0	3	0	1	1	2	0	850221	2	0	0	1	0	0	1	0	0	0	0	0	0	0	0	0	0	0	0	1	0	0	0	1	1	0	0
57	3	0	4	0	1	1	8	0	850221	2	0	0	1	0	1	1	0	0	0	0	0	0	0	0	0	0	0	0	1	0	0	0	1	1	0	0
57	3	0	3	0	1	1	6	0	850221	2	0	0	1	0	1	1	0	0	0	0	0	0	0	0	0	0	0	0	1	0	0	0	1	1	0	0
57	3	0	2	0	1	1	2	0	850221	2	0	0	1	0	1	0	0	0	0	0	0	0	0	0	0	0	0	0	1	0	0	0	1	1	0	0
57	3	1	2	0	1	2	5	0	850221	2	0	0	1	0	0	1	0	0	.	0	0	0	0	0	1	0	0	0	1	0	0	0	1	1	0	0
57	3	0	1	0	1	1	1	0	850221	1	0	0	1	0	0	0	0	0	0	0	0	0	0	0	1	0	0	0	0	1	0	0	1	1	0	0
57	3	1	2	0	1	1	4	0	850221	2	0	0	1	0	1	0	0	0	0	0	0	0	0	0	0	0	0	0	0	0	0	0	1	1	0	0
57	3	0	3	0	1	1	2	0	850221	1	0	0	1	0	0	0	0	0	0	0	0	0	0	0	0	0	0	0	0	0	0	0	1	1	0	0
57	3	0	1	0	1	1	20	0	850221	1	0	0	1	0	0	0	0	0	0	0	0	0	0	0	1	0	0	0	1	0	0	0	1	1	0	0
57	3	1	1	0	1	2	3	0	850221	2	0	0	0	0	0	1	0	0	0	0	0	0	0	0	1	0	0	0	1	0	0	0	1	1	0	0
57	3	0	5	1	1	1	4	0	850221	2	0	0	1	0	1	1	0	0	0	0	0	0	0	0	0	0	0	0	1	0	0	0	1	1	0	1
57	3	0	2	0	1	1	2	0	850221	1	0	0	1	0	0	0	1	0	0	0	1	0	1	0	1	0	0	0	1	0	0	0	1	1	0	0
57	3	0	3	1	1	1	7	0	850221	1	0	0	1	0	0	0	0	0	0	0	0	0	0	0	1	0	0	0	1	0	0	0	1	1	0	1
57	3	0	3	0	1	1	7	0	850221	2	0	0	1	0	0	1	0	0	0	0	0	0	0	0	1	0	0	0	1	0	0	0	1	1	0	0
57	3	1	5	0	1	2	5	0	850221	2	0	0	1	0	0	1	0	0	0	0	0	0	0	0	1	0	0	0	1	0	0	0	1	1	0	0
57	3	0	2	0	1	1	3	0	850221	1	0	0	0	1	0	0	0	0	0	0	0	0	0	0	1	0	0	0	1	0	0	0	1	1	0	0
58	6	0	1	0	3	0	1	0	1105260	1	0	1	0	1	0	0	0	0	0	0	0	0	0	0	0	0	0	0	1	0	0	0	1	0	0	0
58	6	0	2	0	3	0	2	0	1105260	1	0	1	0	1	0	0	0	0	0	1	0	0	0	0	1	0	0	0	1	0	0	0	1	0	0	0
58	6	0	2	0	3	0	1	0	1105260	1	0	1	0	0	0	0	0	0	0	0	0	0	0	0	1	0	0	0	1	0	0	0	1	0	0	0
58	6	0	2	0	3	0	2	0	1105260	1	0	1	0	1	0	0	0	0	0	0	0	0	0	0	1	0	0	0	1	0	0	0	1	0	0	0
58	6	0	2	1	3	0	98	1	1105260	2	0	1	1	0	1	0	0	0	0	0	0	0	0	0	0	0	0	0	0	1	0	0	1	0	1	1
58	6	1	1	0	3	0	98	0	1105260	1	0	1	0	1	0	0	0	0	0	0	0	0	0	0	1	0	0	0	0	1	0	0	1	0	0	0
58	6	0	2	0	3	0	2	1	1105260	1	0	1	0	1	0	0	0	0	0	0	0	0	0	0	1	0	0	0	0	1	0	0	1	0	1	0
58	6	0	2	0	3	0	2	1	1105260	1	0	1	0	1	0	0	0	0	0	0	0	0	0	0	1	0	0	0	1	0	0	0	1	0	1	0
58	6	98	1	0	3	1	2	0	1105260	2	0	1	0	1	0	1	0	0	0	0	0	0	0	0	0	0	0	0	1	0	0	0	1	0	0	0
58	6	1	2	0	3	1	2	0	1105260	2	0	1	0	1	0	1	0	0	0	0	0	0	0	0	0	0	0	0	1	0	0	0	1	0	0	0
58	6	0	1	1	3	0	2	0	1105260	2	0	1	0	1	0	1	0	0	0	0	0	0	0	0	0	0	0	0	1	0	0	0	1	0	0	1
58	6	0	1	0	3	0	98	0	1105260	1	0	1	1	0	0	0	0	1	0	0	0	0	0	0	1	0	0	0	1	0	0	0	1	0	0	0
58	6	0	2	0	3	0	2	0	1105260	1	0	1	0	1	0	0	0	0	0	0	0	0	0	0	1	0	0	0	1	0	0	0	1	0	0	0
58	6	0	1	1	3	0	98	0	1105260	1	0	1	0	1	0	0	0	0	0	0	0	0	0	0	1	0	0	0	0	0	0	0	1	0	0	1
58	6	0	2	0	3	0	2	0	1105260	1	0	1	0	1	0	0	0	0	0	0	0	0	0	0	1	0	0	0	1	0	0	0	1	0	0	0
58	8	0	3	0	2	1	10	0	859235	2	1	0	0	1	1	1	0	0	0	0	0	0	0	0	1	0	0	0	1	0	0	0	1	1	0	0
59	3	1	2	0	1	1	5	0	5107401	2	0	0	1	0	1	1	0	0	0	0	0	0	0	0	0	0	0	0	0	0	0	0	5	0	0	0
59	3	0	4	0	1	0	8	0	5107401	2	0	0	0	1	1	1	0	0	0	0	0	0	0	0	1	0	0	0	1	0	0	0	5	0	0	0
59	3	0	5	0	1	0	4	0	5107401	2	0	0	0	1	1	1	0	0	0	0	0	0	0	0	0	0	0	0	1	0	0	0	5	0	0	0
59	3	0	1	0	1	0	10	0	5107401	1	0	0	1	0	0	0	0	0	0	0	0	0	0	0	0	0	0	0	1	0	0	0	5	0	0	0
59	3	0	3	0	1	0	3	0	5107401	1	0	0	1	0	0	0	0	0	0	0	0	0	0	0	1	0	0	0	1	0	0	0	5	0	0	0
59	3	0	2	0	1	0	6	0	5107401	2	0	0	1	0	1	0	0	0	0	0	0	0	0	0	0	0	0	0	1	0	0	0	5	0	0	0
59	3	1	1	0	1	1	13	0	5107401	2	0	0	0	1	0	1	0	0	0	0	0	0	0	0	1	0	0	0	1	0	0	0	5	0	0	0
59	3	0	1	0	1	0	2	0	5107401	1	0	0	0	1	0	0	0	0	0	0	0	0	0	0	0	0	0	0	1	0	0	0	5	0	0	0
59	11	0	2	0	3	1	4	0	1537282	2	0	1	0	0	0	1	0	0	0	0	0	0	0	0	1	0	0	0	1	0	0	0	1	1	0	0
59	11	0	6	1	3	1	11	0	1537282	2	0	1	0	0	1	1	0	0	0	0	0	0	0	0	1	0	0	0	1	0	0	0	1	1	0	1
59	11	0	2	0	3	1	3	0	1537282	1	0	1	0	0	0	0	0	0	0	0	0	0	0	0	1	0	0	0	0	0	0	0	1	1	0	0
59	11	0	6	0	3	1	10	0	1537282	1	0	1	0	0	0	0	0	0	0	0	0	0	0	0	0	1	0	0	0	1	0	0	1	1	0	0
60	11	0	1	0	3	0	3	0	598194	1	0	1	0	0	0	0	0	0	1	0	0	0	0	0	1	0	0	0	0	1	0	0	1	0	0	0
60	11	0	3	0	3	0	4	0	598194	1	0	1	0	0	0	0	0	0	0	0	0	0	0	0	0	1	0	0	0	1	0	0	1	0	0	0
60	11	0	1	0	3	0	98	0	598194	1	0	1	0	0	0	0	0	0	0	0	0	0	0	0	1	0	0	0	0	1	0	0	1	0	0	0
60	11	0	3	0	3	99	98	0	598194	1	0	1	0	0	0	0	0	0	1	1	0	0	0	0	1	0	0	0	1	0	0	0	1	0	0	0
60	11	0	2	0	3	0	9	0	598194	1	0	1	0	0	0	0	0	0	1	0	0	0	0	0	0	1	0	0	1	0	0	0	1	0	0	0
60	11	0	3	0	3	0	4	0	598194	2	0	1	0	0	0	1	0	0	0	0	0	0	0	0	1	0	0	0	1	0	0	0	1	0	0	0
60	11	0	1	0	3	0	2	0	598194	2	0	1	0	0	0	1	0	0	0	0	0	0	0	0	1	0	0	0	1	0	0	0	1	0	0	0
60	11	1	1	0	3	0	6	0	598194	1	0	1	0	0	0	0	0	0	0	1	0	0	0	0	1	0	0	0	1	0	0	0	1	0	0	0
60	11	1	1	0	3	0	5	0	598194	2	0	1	0	0	0	1	0	0	0	1	0	0	0	0	1	0	0	0	0	1	0	0	1	0	0	0
60	11	0	2	1	3	0	4	1	598194	2	0	1	0	0	1	1	0	0	0	0	0	0	0	0	1	0	0	0	1	0	0	0	1	0	1	1
60	11	0	3	0	3	0	15	1	598194	1	0	1	0	0	0	0	0	0	0	0	0	0	0	0	0	1	0	0	1	0	0	0	1	0	1	0
60	2	0	1	0	2	1	9	0	903232	1	1	0	1	0	0	0	0	0	0	0	0	0	0	0	1	0	0	0	1	0	0	0	1	1	0	0
60	2	0	1	0	2	1	9	0	903232	1	1	0	0	0	0	0	0	0	0	0	0	0	0	0	0	1	0	0	0	1	0	0	1	1	0	0
60	2	0	2	0	2	1	11	1	903232	2	1	0	0	1	1	1	1	0	0	0	1	0	1	0	1	0	0	0	1	0	0	0	1	1	1	0
60	2	0	2	0	2	1	6	0	903232	1	1	0	0	1	0	0	0	0	0	0	0	0	0	0	1	0	0	0	0	0	0	0	1	1	0	0
60	2	0	2	0	2	1	10	0	903232	1	1	0	0	0	0	0	0	0	0	0	0	0	0	0	1	0	0	0	0	1	0	0	1	1	0	0
60	2	1	1	0	2	2	5	0	903232	2	1	0	0	0	0	1	0	0	0	0	0	0	0	0	1	0	0	0	1	0	0	0	1	1	0	0
60	2	0	2	0	2	1	6	0	903232	1	1	0	1	0	0	0	0	0	0	0	0	0	0	0	1	0	0	0	1	0	0	0	1	1	0	0
61	7	0	1	0	2	0	2	0	131418	1	1	0	1	0	0	0	0	0	0	0	0	0	0	0	0	0	0	0	0	0	0	0	0	0	0	0
61	7	0	1	0	2	0	1	0	131418	1	1	0	1	0	0	0	0	0	0	0	0	0	0	0	0	0	0	0	1	0	0	0	0	0	0	0
61	7	0	1	0	2	0	3	0	131418	2	1	0	1	0	0	1	0	0	0	0	0	0	0	0	0	0	0	0	0	0	0	0	0	0	0	0
61	7	0	1	0	2	0	2	0	131418	1	1	0	1	0	0	0	0	0	0	0	0	0	0	0	0	0	0	0	1	0	0	0	0	0	0	0
61	7	0	1	0	2	0	2	0	131418	1	1	0	1	0	0	0	0	0	0	0	0	0	0	0	0	0	0	0	1	0	0	0	0	0	0	0
61	7	0	1	0	2	0	2	0	131418	1	1	0	1	0	0	0	0	0	0	0	0	0	0	0	0	0	0	0	0	0	0	0	0	0	0	0
61	7	1	1	0	2	1	4	0	131418	2	1	0	1	0	0	1	0	0	0	0	0	0	0	0	0	0	0	0	1	0	0	0	0	0	0	0
61	7	1	1	0	2	1	4	0	131418	2	1	0	1	0	0	1	0	0	0	0	0	0	0	0	0	0	0	0	1	0	0	0	0	0	0	0
61	7	0	1	0	2	0	2	0	131418	1	1	0	1	0	0	0	0	0	0	0	0	0	0	0	1	0	0	0	0	1	0	0	0	0	0	0
61	7	0	1	0	2	0	2	0	131418	1	1	0	1	0	0	0	0	0	0	0	0	0	0	0	0	0	0	0	0	0	0	0	0	0	0	0
61	7	0	3	0	2	0	28	0	131418	1	1	0	0	0	0	0	0	0	0	0	0	0	0	0	0	1	0	0	0	1	0	0	0	0	0	0
61	7	0	1	0	2	0	4	0	131418	1	1	0	1	0	0	0	0	0	0	0	0	0	0	0	1	0	0	0	1	0	0	0	0	0	0	0
61	7	0	2	0	2	0	3	0	131418	1	1	0	1	0	0	0	0	0	0	0	0	0	0	0	1	0	0	0	0	0	0	0	0	0	0	0
61	7	0	2	0	2	0	2	0	131418	1	1	0	1	0	0	0	0	0	0	0	0	0	0	0	0	0	0	0	1	0	0	0	0	0	0	0
61	7	1	2	0	2	1	3	0	131418	2	1	0	1	0	0	1	0	0	0	0	0	0	0	0	1	0	0	0	1	0	0	0	0	0	0	0
61	7	0	2	0	2	1	2	0	131418	2	1	0	1	0	0	1	0	0	0	0	0	0	0	0	1	0	0	0	1	0	0	0	0	0	0	0
61	7	1	1	0	2	1	7	0	131418	2	1	0	0	1	0	1	0	0	0	0	0	0	0	0	0	0	0	0	0	0	0	0	0	0	0	0
61	7	1	2	0	2	1	7	0	131418	2	1	0	0	1	0	1	0	0	0	0	0	0	0	0	0	0	0	0	0	0	0	0	0	0	0	0
61	7	0	1	0	2	1	3	0	979843	1	1	0	0	0	0	0	0	0	0	0	0	0	0	0	0	1	0	0	0	1	0	0	1	1	0	0
61	7	0	2	1	2	1	3	0	979843	2	1	0	0	0	1	0	.	0	0	0	.	0	.	0	0	1	0	0	0	1	0	0	1	1	0	1
62	6	0	1	0	3	0	1	0	988407	1	0	1	0	0	0	0	0	0	0	0	0	0	0	0	1	0	0	0	1	0	0	0	1	0	0	0
62	6	1	3	0	3	1	3	0	988407	2	0	1	1	0	1	1	0	0	0	0	0	0	0	0	1	0	0	0	1	0	0	0	1	0	0	0
62	6	0	2	0	3	0	2	1	988407	2	0	1	1	0	1	1	0	0	0	0	0	0	0	0	1	0	0	0	0	1	0	0	1	0	1	0
62	6	0	1	0	3	0	20	0	988407	1	0	1	1	0	0	0	0	0	0	0	0	0	0	0	1	0	0	0	1	0	0	0	1	0	0	0
62	6	0	1	0	3	0	1	0	988407	1	0	1	0	0	0	0	0	0	0	0	0	0	0	0	1	0	0	0	1	0	0	0	1	0	0	0
62	6	0	1	0	3	0	1	0	988407	1	0	1	0	0	0	0	0	0	0	0	0	0	0	0	1	0	0	0	1	0	0	0	1	0	0	0
62	6	98	3	1	3	0	15	0	988407	2	0	1	1	0	1	0	0	0	0	0	0	0	0	0	0	0	0	0	1	0	0	0	1	0	0	1
62	6	0	2	0	3	0	6	0	988407	2	0	1	0	1	1	1	0	0	0	0	0	0	0	0	0	0	0	0	1	0	0	0	1	0	0	0
62	3	0	1	0	1	1	1	0	1703459	.	0	0	1	0	0	.	0	0	0	0	0	0	0	0	0	0	0	0	1	0	0	0	2	1	0	0
62	3	0	2	0	1	1	2	0	1703459	2	0	0	1	0	0	1	0	0	0	0	0	0	0	0	0	0	0	0	0	0	0	0	2	1	0	0
62	3	0	1	0	1	1	1	0	1703459	1	0	0	1	0	0	0	0	0	0	0	0	0	0	0	1	0	0	0	0	0	0	0	2	1	0	0
62	3	0	1	0	1	1	1	0	1703459	1	0	0	1	0	0	0	0	0	0	0	0	0	0	0	1	0	0	0	1	0	0	0	2	1	0	0
62	3	0	1	0	1	1	2	0	1703459	1	0	0	1	0	0	0	0	0	0	0	0	0	0	0	0	0	0	0	1	0	0	0	2	1	0	0
62	3	0	1	0	1	1	1	0	1703459	1	0	0	1	0	0	0	0	0	0	0	0	0	0	0	0	0	0	0	0	0	0	0	2	1	0	0
62	3	0	1	0	1	1	2	0	1703459	1	0	0	1	0	0	0	0	0	0	0	0	0	0	0	0	0	0	0	1	0	0	0	2	1	0	0
62	3	0	2	0	1	1	10	0	1703459	2	0	0	0	1	1	1	0	0	0	0	0	0	0	0	1	0	0	0	1	0	0	0	2	1	0	0
62	3	0	1	0	1	1	2	0	1703459	1	0	0	1	0	0	0	0	0	0	0	0	0	0	0	1	0	0	0	1	0	0	0	2	1	0	0
62	3	0	1	0	1	1	1	0	1703459	1	0	0	1	0	0	0	1	0	0	0	.	0	0	0	0	0	0	0	1	0	0	0	2	1	0	0
62	3	0	1	0	1	1	1	0	1703459	1	0	0	1	0	0	0	0	0	0	0	0	0	0	0	1	0	0	0	1	0	0	0	2	1	0	0
62	3	0	1	0	1	1	3	0	1703459	1	0	0	1	0	0	0	0	0	0	0	0	0	0	0	1	0	0	0	1	0	0	0	2	1	0	0
62	3	0	1	0	1	1	2	0	1703459	2	0	0	1	0	0	1	0	0	0	0	0	0	0	0	0	0	0	0	0	0	0	0	2	1	0	0
62	3	0	2	0	1	1	2	0	1703459	2	0	0	1	0	1	1	0	0	0	0	0	0	.	0	0	0	0	0	1	0	0	0	2	1	0	0
62	3	0	2	1	1	1	3	1	1703459	1	0	0	1	0	0	0	0	0	0	0	0	0	0	0	1	0	0	0	1	0	0	0	2	1	1	1
62	3	0	2	0	1	1	3	0	1703459	1	0	0	1	0	0	0	0	0	0	0	.	0	.	0	1	0	0	0	1	0	0	0	2	1	0	0
63	2	0	3	0	2	0	3	0	653817	1	1	0	1	0	0	0	0	0	0	0	0	0	0	0	1	0	0	0	1	0	0	0	1	0	0	0
63	2	0	3	0	2	0	98	0	653817	2	1	0	1	0	1	0	0	0	0	0	0	0	0	0	1	0	0	0	1	0	0	0	1	0	0	0
63	2	0	6	0	2	0	98	0	653817	1	1	0	1	0	0	0	0	0	0	0	0	0	0	0	1	0	0	0	1	0	0	0	1	0	0	0
63	2	0	4	0	2	0	98	0	653817	2	1	0	1	0	1	1	0	0	0	0	0	0	0	0	0	0	0	0	1	0	0	0	1	0	0	0
63	2	0	1	0	2	0	98	0	653817	1	1	0	1	0	0	0	0	0	0	0	0	0	0	0	1	0	0	0	1	0	0	0	1	0	0	0
63	2	0	4	0	2	0	5	0	653817	1	1	0	1	0	0	0	0	0	0	0	0	0	0	0	0	0	0	0	1	0	0	0	1	0	0	0
63	2	0	6	0	2	0	4	0	653817	2	1	0	1	0	0	1	0	0	0	0	0	0	0	0	1	0	0	0	1	0	0	0	1	0	0	0
63	2	0	6	0	2	0	98	0	653817	2	1	0	0	1	1	1	0	0	0	0	0	0	0	0	0	0	0	0	0	0	0	0	1	0	0	0
63	2	0	1	0	2	0	2	0	653817	1	1	0	0	1	0	0	0	0	0	0	0	0	0	0	1	0	0	0	1	0	0	0	1	0	0	0
63	2	0	3	0	2	0	98	0	653817	1	1	0	1	0	0	0	0	0	0	0	0	0	0	0	0	0	0	0	1	0	0	0	1	0	0	0
63	2	0	2	0	2	0	98	0	653817	1	1	0	0	1	0	0	0	0	0	0	0	0	0	0	0	0	0	0	1	0	0	0	1	0	0	0
63	2	0	2	0	2	0	98	0	653817	1	1	0	0	1	0	0	0	0	0	0	0	0	0	0	1	0	0	0	1	0	0	0	1	0	0	0
63	2	0	2	0	2	0	3	0	653817	1	1	0	1	0	0	0	0	0	0	0	0	0	0	0	1	0	0	0	1	0	0	0	1	0	0	0
63	10	0	3	0	3	1	5	0	329066	1	0	1	0	0	0	0	0	0	0	0	0	0	0	0	1	0	0	0	0	1	0	0	0	1	0	0
63	10	0	4	1	3	1	7	0	329066	1	0	1	0	0	0	0	0	0	0	0	1	0	0	0	1	0	0	0	1	0	0	0	0	1	0	1
63	10	0	2	0	3	1	7	0	329066	1	0	1	0	0	0	0	0	0	0	0	0	0	0	0	1	0	0	0	1	0	0	0	0	1	0	0
63	10	0	1	1	3	1	2	0	329066	1	0	1	0	0	0	0	0	0	1	0	0	0	0	0	1	0	0	0	1	0	0	0	0	1	0	1
63	10	0	1	0	3	1	7	0	329066	1	0	1	0	1	0	0	0	0	0	0	0	0	0	0	0	0	0	0	0	0	0	0	0	1	0	0
63	10	0	3	1	3	1	3	1	329066	2	0	1	0	0	0	1	0	0	0	0	0	0	0	0	0	0	0	0	1	0	0	0	0	1	1	1
63	10	0	2	0	3	1	9	0	329066	2	0	1	0	0	1	1	0	0	0	0	0	0	0	0	1	0	0	0	0	1	0	0	0	1	0	0
63	10	0	1	0	3	1	4	0	329066	1	0	1	0	0	0	0	0	0	0	1	0	0	0	0	1	0	0	0	1	0	0	0	0	1	0	0
63	10	0	1	0	3	1	3	0	329066	1	0	1	0	0	0	0	0	0	0	0	0	0	0	0	1	0	0	0	0	1	0	0	0	1	0	0
63	10	0	1	0	3	1	4	0	329066	1	0	1	0	0	0	0	0	0	0	0	0	0	0	0	1	0	0	0	0	1	0	0	0	1	0	0
64	5	0	3	1	2	0	2	0	817116	1	1	0	0	0	0	0	0	0	0	0	0	0	0	0	0	1	0	0	0	1	0	0	1	0	0	1
64	5	0	1	0	2	0	2	0	817116	1	1	0	0	0	0	0	0	0	1	1	0	0	0	0	0	1	0	0	0	1	0	0	1	0	0	0
64	5	2	1	0	2	1	6	0	817116	2	1	0	0	1	0	1	0	0	0	0	0	0	0	0	0	0	0	0	0	0	0	0	1	0	0	0
64	5	0	1	0	2	0	1	0	817116	1	1	0	0	0	0	0	0	0	0	0	0	0	0	0	1	0	0	0	0	1	0	0	1	0	0	0
64	2	0	12	1	2	1	20	0	628158	2	1	0	0	0	1	1	0	0	0	0	0	0	0	0	0	1	0	0	1	0	0	0	1	1	0	1
64	2	0	1	0	2	1	3	0	628158	2	1	0	0	0	0	1	0	0	0	.	0	0	0	0	1	0	0	0	1	0	0	0	1	1	0	0
64	2	0	3	0	2	1	20	0	628158	1	1	0	0	0	0	0	0	0	0	0	0	0	0	0	0	0	0	0	1	0	0	0	1	1	0	0
65	11	0	1	0	3	0	5	0	525252	1	0	1	0	0	0	0	0	0	0	1	0	0	0	0	1	0	0	0	0	1	0	0	1	0	0	0
65	11	0	2	0	3	0	5	0	525252	1	0	1	0	0	0	0	0	0	1	1	0	0	0	0	1	0	0	0	0	1	0	0	1	0	0	0
65	11	0	3	0	3	0	98	1	525252	2	0	1	0	0	0	1	0	0	1	1	0	0	0	0	0	1	0	0	0	1	0	0	1	0	1	0
65	11	0	2	0	3	0	98	0	525252	1	0	1	0	0	0	0	0	0	0	1	0	0	0	0	1	0	0	0	1	0	0	0	1	0	0	0
65	11	0	3	1	3	0	5	0	525252	2	0	1	0	0	1	1	0	0	0	0	0	0	0	0	0	1	0	0	1	0	0	0	1	0	0	1
65	11	1	2	0	3	1	98	0	525252	2	0	1	0	0	1	1	0	0	0	0	0	0	0	0	1	0	0	0	1	0	0	0	1	0	0	0
65	5	0	1	0	2	1	4	0	1087113	1	1	0	0	1	0	0	0	0	0	1	0	0	0	0	0	0	0	0	0	0	0	0	1	1	0	0
65	5	0	1	0	2	1	4	0	1087113	2	1	0	1	0	0	1	0	0	0	0	0	0	0	0	0	0	0	0	1	0	0	0	1	1	0	0
65	5	0	1	0	2	1	2	0	1087113	1	1	0	0	1	0	0	0	0	0	0	0	0	0	0	0	0	0	0	1	0	0	0	1	1	0	0
65	5	0	1	0	2	1	5	0	1087113	1	1	0	0	1	0	0	0	0	0	0	0	0	0	0	0	0	0	0	1	0	0	0	1	1	0	0
65	5	0	1	0	2	1	3	0	1087113	1	1	0	1	0	0	0	0	0	0	0	0	0	0	0	0	0	0	0	1	0	0	0	1	1	0	0
65	5	0	1	0	2	1	1	0	1087113	1	1	0	0	1	0	0	0	0	0	0	0	0	0	0	0	0	0	0	1	0	0	0	1	1	0	0
65	5	0	1	0	2	1	2	0	1087113	1	1	0	0	1	0	0	0	0	0	0	0	0	0	0	0	0	0	0	0	0	0	0	1	1	0	0
65	5	0	1	0	2	1	1	0	1087113	1	1	0	1	0	0	0	0	0	0	0	0	0	0	0	0	0	0	0	0	0	0	0	1	1	0	0
65	5	0	1	0	2	1	1	0	1087113	1	1	0	0	1	0	0	0	0	0	0	0	0	0	0	1	0	0	0	1	0	0	0	1	1	0	0
65	5	0	1	0	2	1	3	0	1087113	1	1	0	1	0	0	0	0	0	0	0	0	0	0	0	0	0	0	0	0	0	0	0	1	1	0	0
65	5	0	1	0	2	1	2	0	1087113	2	1	0	0	1	0	1	0	0	0	0	0	0	0	0	0	0	0	0	0	0	0	0	1	1	0	0
66	11	0	1	1	3	0	2	0	479782	2	0	1	0	0	0	1	0	0	0	0	0	0	0	0	1	0	0	0	0	0	0	0	0	0	0	1
66	11	0	1	1	3	0	4	0	479782	1	0	1	0	0	0	0	0	0	0	0	0	0	0	0	1	0	0	0	1	0	0	0	0	0	0	1
66	11	0	3	0	3	0	3	0	479782	1	0	1	0	0	0	0	0	0	0	1	0	0	0	0	0	1	0	0	0	1	0	0	0	0	0	0
66	11	0	5	0	3	0	98	0	479782	1	0	1	0	0	0	0	0	0	0	0	0	0	0	0	1	0	0	0	1	0	0	0	0	0	0	0
66	11	0	3	0	3	0	20	1	479782	2	0	1	0	0	0	1	0	0	0	0	0	0	0	0	1	0	0	0	0	1	0	0	0	0	1	0
66	11	0	1	0	3	0	4	0	479782	1	0	1	0	0	0	0	0	0	0	1	0	0	0	0	0	1	0	0	0	1	0	0	0	0	0	0
66	11	0	3	0	3	0	98	0	479782	1	0	1	0	0	0	0	0	0	0	0	0	0	0	0	0	1	0	0	0	0	1	0	0	0	0	0
66	11	0	3	0	3	0	98	0	479782	2	0	1	0	0	0	1	0	0	0	0	0	0	0	0	0	1	0	0	0	0	1	0	0	0	0	0
66	11	0	3	0	3	0	5	0	479782	1	0	1	0	0	0	0	0	0	0	0	0	0	0	0	0	1	0	0	0	1	0	0	0	0	0	0
66	6	0	1	0	3	2	2	0	1397554	2	0	1	0	0	0	1	0	0	0	0	0	0	0	0	1	0	0	0	0	1	0	0	2	1	0	0
66	6	1	1	0	2	2	2	0	1397554	2	1	0	0	0	0	1	0	0	0	0	0	0	0	0	1	0	0	0	0	1	0	0	2	1	0	0
66	6	0	1	0	3	1	2	0	1397554	1	0	1	1	0	0	0	0	0	0	0	0	0	0	0	0	0	0	0	0	1	0	0	2	1	0	0
66	6	0	1	0	3	1	2	0	1397554	1	0	1	1	0	0	0	0	0	0	0	0	0	0	0	0	0	0	0	1	0	0	0	2	1	0	0
66	6	98	1	0	3	1	2	0	1397554	1	0	1	1	0	0	0	0	0	0	0	0	0	0	0	1	0	0	0	0	0	0	0	2	1	0	0
66	6	0	1	0	3	2	3	0	1397554	2	0	1	0	0	0	1	0	0	0	0	0	1	0	0	1	0	0	0	0	1	0	0	2	1	0	0
66	6	1	1	0	2	2	3	0	1397554	2	1	0	0	0	0	1	0	0	0	0	0	1	0	0	1	0	0	0	0	1	0	0	2	1	0	0
66	6	0	1	0	3	1	1	0	1397554	1	0	1	1	0	0	0	0	0	0	0	0	0	0	0	1	0	0	0	1	0	0	0	2	1	0	0
66	6	1	1	0	3	1	2	0	1397554	1	0	1	0	0	0	0	0	0	0	0	0	0	0	0	1	0	0	0	1	0	0	0	2	1	0	0
66	6	1	1	0	3	2	5	0	1397554	2	0	1	1	0	0	1	0	0	0	0	0	0	0	0	1	0	0	0	0	1	0	0	2	1	0	0
67	6	0	2	1	3	0	2	1	1269144	1	0	1	1	0	0	0	0	0	1	1	0	0	0	0	0	0	0	0	1	0	0	0	1	0	1	1
67	6	0	1	0	3	0	2	0	1269144	1	0	1	1	0	0	0	0	0	0	0	0	0	0	0	0	1	0	0	0	1	0	0	1	0	0	0
67	6	0	2	0	3	0	8	0	1269144	1	0	1	0	1	0	0	0	0	0	0	0	0	0	0	0	0	0	0	1	0	0	0	1	0	0	0
67	6	0	2	0	3	0	2	0	1269144	1	0	1	0	0	0	0	0	0	0	0	0	0	0	0	1	0	0	0	1	0	0	0	1	0	0	0
67	6	0	1	0	3	0	98	0	1269144	1	0	1	1	0	0	0	0	0	0	0	0	0	0	0	0	0	0	0	0	0	0	0	1	0	0	0
67	6	0	2	0	3	0	2	0	1269144	1	0	1	0	1	0	0	0	0	0	0	0	0	0	0	0	0	0	0	0	0	0	0	1	0	0	0
67	6	0	1	0	3	0	2	0	1269144	1	0	1	0	1	0	0	0	0	0	0	0	0	0	0	1	0	0	0	1	0	0	0	1	0	0	0
67	6	0	1	1	3	0	98	0	1269144	1	0	1	0	1	0	0	0	0	0	0	0	0	0	0	0	0	0	0	1	0	0	0	1	0	0	1
67	6	0	1	0	3	0	2	0	1269144	1	0	1	0	1	0	0	0	0	0	0	0	0	0	0	1	0	0	0	1	0	0	0	1	0	0	0
67	6	0	2	0	3	0	2	0	1269144	1	0	1	0	1	0	0	0	0	0	0	0	0	0	0	1	0	0	0	1	0	0	0	1	0	0	0
67	6	0	2	0	3	0	2	1	1269144	1	0	1	0	1	0	0	0	0	0	0	0	0	0	0	1	0	0	0	1	0	0	0	1	0	1	0
67	6	0	2	0	3	0	2	0	1269144	1	0	1	0	0	0	0	0	0	0	0	0	0	0	0	1	0	0	0	0	1	0	0	1	0	0	0
67	3	0	1	0	1	1	12	0	895701	1	0	0	0	0	0	0	0	0	0	0	0	0	0	0	0	1	0	0	0	1	0	0	1	1	0	0
67	3	0	3	0	1	1	3	0	895701	1	0	0	0	1	0	0	0	0	0	0	0	0	0	0	1	0	0	0	0	1	0	0	1	1	0	0
67	3	0	1	1	1	1	1	0	895701	1	0	0	0	1	0	0	0	0	0	0	0	0	0	0	1	0	0	0	1	0	0	0	1	1	0	1
67	3	0	2	0	1	1	4	0	895701	1	0	0	0	1	0	0	0	0	0	0	0	0	0	0	1	0	0	0	0	1	0	0	1	1	0	0
67	3	0	2	1	1	1	9	0	895701	2	0	0	0	0	1	1	0	0	0	0	0	0	0	0	1	0	0	0	1	0	0	0	1	1	0	1
67	3	0	4	0	1	1	5	0	895701	2	0	0	0	0	1	1	0	0	0	0	0	0	0	0	1	0	0	0	0	0	0	0	1	1	0	0
67	3	0	2	0	1	2	4	0	895701	2	0	0	0	1	1	1	0	0	0	0	0	0	0	0	1	0	0	0	1	0	0	0	1	1	0	0
67	3	0	3	1	1	1	2	1	895701	2	0	0	1	0	1	1	0	0	0	0	0	0	0	0	0	0	0	0	1	0	0	0	1	1	1	1
67	3	0	1	0	1	1	7	0	895701	1	0	0	0	1	0	0	0	0	0	0	0	0	0	0	0	1	0	0	0	1	0	0	1	1	0	0
67	3	1	1	0	1	1	5	1	895701	1	0	0	0	0	0	0	0	0	0	0	0	0	0	0	0	0	0	0	1	0	0	0	1	1	1	0
67	3	0	1	0	1	1	2	0	895701	1	0	0	0	0	0	0	0	0	0	0	0	0	0	0	0	1	0	0	0	1	0	0	1	1	0	0
67	3	0	4	0	1	1	6	0	895701	2	0	0	0	0	1	0	0	0	0	0	0	0	0	0	1	0	0	0	0	0	0	0	1	1	0	0
67	3	0	2	0	1	1	5	1	895701	1	0	0	0	0	0	0	0	0	.	0	0	0	0	0	1	0	0	0	0	1	0	0	1	1	1	0
68	2	0	3	0	2	0	98	1	902771	2	1	0	1	0	1	0	0	0	0	0	0	0	0	0	1	0	0	0	0	1	0	0	1	0	1	0
68	2	0	2	0	2	0	98	0	902771	1	1	0	1	0	0	0	0	0	1	1	0	0	0	0	1	0	0	0	0	1	0	0	1	0	0	0
68	2	0	3	0	2	0	98	0	902771	2	1	0	1	0	1	1	0	0	0	0	0	0	0	0	1	0	0	0	1	0	0	0	1	0	0	0
68	2	2	4	0	2	1	8	0	902771	2	1	0	1	0	1	1	0	0	0	0	0	0	0	0	1	0	0	0	1	0	0	0	1	0	0	0
68	2	0	2	1	2	0	12	1	902771	2	1	0	1	0	1	1	0	0	0	0	0	0	0	0	0	1	0	0	1	0	0	0	1	0	1	1
68	2	0	2	0	2	0	10	1	902771	2	1	0	1	0	0	1	0	0	0	0	0	0	0	0	1	0	0	0	1	0	0	0	1	0	1	0
68	2	0	6	1	2	0	10	1	902771	2	1	0	1	0	1	1	0	0	0	0	0	0	0	0	1	0	0	0	1	0	0	0	1	0	1	1
68	2	0	3	0	2	0	10	0	902771	1	1	0	0	0	0	0	0	0	0	0	0	0	0	0	1	0	0	0	0	1	0	0	1	0	0	0
68	2	1	2	0	2	1	10	0	902771	2	1	0	1	0	1	1	0	0	0	0	0	0	0	0	1	0	0	0	1	0	0	0	1	0	0	0
68	2	0	1	0	2	0	6	0	902771	1	1	0	1	0	0	0	0	0	0	0	0	0	0	0	1	0	0	0	1	0	0	0	1	0	0	0
68	2	0	1	0	2	0	98	0	902771	1	1	0	0	1	0	0	0	0	0	1	0	0	0	0	1	0	0	0	1	0	0	0	1	0	0	0
68	2	1	2	0	2	1	7	0	902771	2	1	0	1	0	1	1	0	0	0	0	0	0	0	0	1	0	0	0	1	0	0	0	1	0	0	0
68	2	0	2	0	2	0	10	0	902771	1	1	0	0	0	0	0	0	0	0	0	0	0	0	0	1	0	0	0	0	1	0	0	1	0	0	0
68	2	0	3	0	2	0	7	0	902771	2	1	0	1	0	1	1	0	0	0	0	0	0	0	0	1	0	0	0	1	0	0	0	1	0	0	0
68	2	0	3	0	2	0	4	0	902771	2	1	0	0	1	1	1	0	0	0	0	0	0	0	0	1	0	0	0	1	0	0	0	1	0	0	0
68	11	0	2	0	3	1	7	0	508723	2	0	1	0	0	0	1	1	1	0	1	1	1	0	1	1	0	0	0	1	0	0	0	0	1	0	0
68	11	0	1	0	3	1	7	0	508723	1	0	1	0	0	0	0	0	0	0	.	0	0	0	0	1	0	0	0	1	0	0	0	0	1	0	0
68	11	0	2	0	3	1	2	0	508723	1	0	1	0	0	0	0	0	1	1	0	1	1	0	1	0	1	0	0	1	0	0	0	0	1	0	0
68	11	0	2	0	3	1	3	0	508723	1	0	1	0	0	0	0	0	0	0	0	0	0	0	0	0	0	0	0	1	0	0	0	0	1	0	0
68	11	0	2	0	3	1	4	0	508723	1	0	1	0	0	0	0	0	0	1	1	0	0	0	0	1	0	0	0	0	1	0	0	0	1	0	0
69	6	0	1	0	3	0	3	0	638060	1	0	1	0	0	0	0	0	0	0	0	0	0	0	0	1	0	0	0	0	1	0	0	1	0	0	0
69	6	0	1	0	3	0	3	0	638060	2	0	1	0	0	0	1	0	0	0	0	0	0	0	0	1	0	0	0	1	0	0	0	1	0	0	0
69	6	0	1	0	3	0	3	0	638060	1	0	1	0	0	0	0	0	0	0	0	0	0	0	0	1	0	0	0	0	1	0	0	1	0	0	0
